# Supplementary material for: Recombination between Homologous Chromosomes Induced by Unrepaired UV-Generated DNA Damage Requires Mus81p and Is Suppressed by Mms2p
Source: PLoS Genet. 2015 Mar 4;11(3):e1005026. doi: 10.1371/journal.pgen.1005026 (PMC4349867; doi:10.1371/journal.pgen.1005026)
Supplement: S2 Table — This table shows the SGD coordinates of the transitions described in S1 Table for LOH events induced by 15 J/m2 in G1-synchronized cells of PG311. Each transition is represented by a pair of coordinates. The SGD coordinates used in this table are those of the 2010 version of SGD. (XLS) [file pgen.1005026.s007.xls]

## Sheet: Table S2
Table S2. SGD coordinates for transitions of LOH events (selected on chromosome V and unselected on other chromosomes) in sectored colonies treated with a UV dose of 15 J/m2 in G1-synchronized wild-type cells (strain PG311).
Sector	Chromosome	Event class	Line number		Transition label	Markers flanking transitions
			Red sector	White sector		Left	Right
8RW	II	H4	2	1	a	442290	447517
					b	450919	452926
	IV	E2	2	1	a	15561	18870
					b	21769	21917
					c	24733	27078
					d	27078	27666
	IV	G1	2	1	a	78170	78934
					b	79589	79790
					c	80845	81765
	IV	B1	1	2	a	559223	560565
					b	563067	565309
	IV	A2	1	2	a	624148	628588
					b	632639	634749
	IV	B1	1	2	a	1065071	1075942
					b	1075942	1143034
	V	J11	1	2	a	54198	56117
					b	57170	60701
					c	65685	67302
					d	72004	72490
					e	72490	75719
	V	E1	2	1	a	356821	357717
					b	368841	370202
					c	373720	374799
					d	377174	380708
	VII	J14	1	2	a	231705	233805
					b	234547	236270
					c	236523	236846
					d	237107	237661
					e	237690	239200
	VII	C1	2	1	a	985827	991002
					b	991889	992929
					c	996609	1000337
	X	K1	2	1	a	297498	298815
					b	306935	307352
					c	307352	309462
	X	B1	1	2	a	436583	437739
					b	439631	441601
	XV	C4	1	2	a	218129	221061
					b	223649	226687
					c	234269	235360
	XV	A2	2	1	a	412646	412925
					b	420322	420877
	XV	B2	1	2	a	945646	946473
					b	946473	948727
	XVI	A1	1	2	a	118240	119094
					b	121545	122461
	XVI	C3	1	2	a	339827	341256
					b	342256	342732
					c	344770	347422
9RW	IV	A2	1	2	a	317781	325063
					b	332254	332733
	IV	B1	1	2	a	1178332	1181398
					b	1184854	1187255
	IV	M8	2	1	a	1503756	1504918
					b	1505988	1507520
					c	1510998	1515286
	V	I14	1	2	a	93407	94077
					b	95906	96550
					c	106469	107912
					d	107912	108369
	V	C1	1	2	a	165534	167628
					b	167628	169096
					c	176440	178678
	VII	C3	1	2	a	580170	582792
					b	585672	589039
					c	589039	592008
	VII	H4	1	2	a	663893	670102
					b	670102	682631
	IX	A1	2	1	a	227036	227449
					b	229500	230665
	X	A2	2	1	a	163640	164139
					b	172148	175014
	XI	E1	2	1	a	15265	19930
					b	23922	26696
					c	29975	30912
					d	30912	34433
	XI	A2	1	2	a	523522	527412
					b	534897	538280
	XII	L13	1	2	a	633203	640474
					b	642140	645790
					c	645790	649852
					d	751132	751818
					e	751963	755543
	XIII	A2	2	1	a	352162	356136
					b	363039	365184
	XIII	J8	1	2	a	469500	470798
					b	474925	476981
					c	476981	479133
					d	479133	480314
	XV	L10	2	1	a	438251	440736
					b	441476	442416
					c	443020	443590
					d	446473	448742
					e	508790	509957
					f	513325	514332
74RW	II	G3	1	2	a	164818	165583
					b	165659	166074
					c	166074	167887
					d	169579	172955
	V	I12	1	2	a	118137	119505
					b	130096	131261
					c	132281	133036
	VII	B2	1	2	a	887849	888338
					b	888581	889207
	IX	H5	2	1	a	312460	312577
					b	316041	316193
	XI	B1	1	2	a	46597	47214
					b	47424	50384
	XVI	L9	1	2	a	37899	38345
					b	41693	42458
					c	462476	466312
					d	467072	469715
					e	470943	471318
75RW	IV	L7	1	2	a	1028494	1036052
					b	1036052	1036164
					c	1036164	1037190
					d	1037190	1039370
					e	1039370	1040924
					f	1040924	1044556
					g	1314586	1314892
					h	1327684	1328014
	V	I11	1	2	a	68984	70840
					b	72490	75719
					c	78080	80069
	V	A1	1	2	a	153228	154902
					b	159409	161995
	VIII	A1	2	1	a	437466	439052
					b	439052	440287
	VIII	H4	1	2	a	466870	468038
					b	468924	473872
	IX	H5	1	2	a	281158	281875
					b	286112	291201
	XIV	F6	1	2	a	209144	210229
					b	212527	213020
					c	224306	230116
					d	230116	230931
	XV	B2	1	2	a	997885	1002306
					b	1004852	1009367
	XVI	A2	2	1	a	254961	255737
					b	255737	261124
	XVI	A2	2	1	a	618570	624223
					b	627411	629625
76RW	II	H3	2	1	a	116822	117962
					b	118360	119729
	IV	B1	1	2	a	259984	261155
					b	261195	263761
	IV	A1	2	1	a	302999	305668
					b	305668	307673
	IV	B1	1	2	a	665704	666145
					b	667844	668462
	IV	C3	1	2	a	965740	966213
					b	966213	966937
					c	967022	967772
	V	J13	1	2	a	49896	50139
					b	54198	56117
					c	61496	61808
					d	82770	84997
					e	84997	85566
	VII	A1	2	1	a	47986	48597
					b	48597	51519
	VIII	G6	2	1	a	186902	193856
					b	216113	216553
					c	216113	216553
					d	216804	223781
	X	A2	2	1	a	629297	629463
					b	629463	633860
	X	C3	1	2	a	636788	639017
					b	639302	640449
					c	640449	641761
	XI	B2	1	2	a	534897	538280
					b	538280	544003
	XII	E3	1	2	a	27102	28812
					b	29073	29402
					c	29402	29600
					d	29600	29936
77RW	II	M1	2	1	a	9921	10197
	III	A2	1	2	a	118397	119572
					b	119572	120326
	IV	A2	1	2	a	471247	483323
					b	485657	495183
	IV	A1	1	2	a	540214	543525
					b	543869	551730
	IV	A1	2	1	a	969369	969944
					b	971858	973167
	V	I6	1	2	a	60913	61496
					b	61808	62013
					c	68984	70840
	V	A1	2	1	a	294700	300724
					b	300724	307369
	V	N1	1	2	a	550267	550727
					b	553244	554122
					c	554204	554275
					d	554275	554313
	VII	B1	1	2	a	51519	52577
					b	56188	61337
	VIII	I19	1	2	a	433888	436447
					b	442178	444356
					c	444569	445292
					d	453222	453514
	X	M6	1	2	a	144943	146303
	XI	J6	1	2	a	458747	466592
					b	466592	468339
					c	471624	476429
	XIII	A1	1	2	a	667753	669459
					b	669459	670485
	XIV	A1	2	1	a	513232	513772
					b	513916	515070
	XVI	C3	2	1	a	510699	510971
					b	510971	511392
					c	512926	513848
79RW	II	A1	1	2	a	610185	614979
					b	615139	617588
	IV	B1	1	2	a	33241	37025
					b	38605	40587
	IV	B2	1	2	a	892648	895029
					b	895029	909432
	IV	B2	1	2	a	1044648	1046711
					b	1046711	1053213
	V	H1	1	2	a	72490	75719
	VII	A1	1	2	a	890992	893528
					b	895761	897524
	VII	B2	1	2	a	1000651	1002926
					b	1003018	1004068
	XIII	C2	1	2	a	141309	141615
					b	143575	144759
					c	144759	148709
80RW	II	P1	1	2	a	79821	81403
					b	91784	92348
					c	151387	155125
	IV	B2	1	2	a	97628	98117
					b	106326	107748
	IV	A2	2	1	a	302999	305668
					b	305668	307673
	V	I1	1	2	a	131261	132281
					b	133066	134472
	V	A1	2	1	a	307369	308119
					b	308119	308694
	VII	B2	1	2	a	347568	351054
					b	351054	353843
	VII	A2	1	2	a	785192	786662
					b	792990	793293
	IX	I7	2	1	a	216311	217444
					b	219171	222296
					c	222570	223703
	XI	C3	2	1	a	638043	640123
					b	644634	644767
					c	644767	649226
	XV	H4	1	2	a	451595	452279
					b	454548	454933
407PR	II	A2	2	1	a	411214	419942
					b	420548	427526
	IV	L14	2	1	a	1007582	1008881
					b	1010054	1012642
					c	1012642	1013370
					d	1017595	1028494
					e	1354259	1365816
					f	1365816	1368003
					g	1368003	1368487
					h	1369831	1370985
					i	1379869	1391336
	V	Q1	1	2	a	141767	144252
					b	145732	150291
	VI	C4	1	2	a	191415	191637
					b	191637	191751
					c	191939	192098
	VII	C4	2	1	a	116072	116446
					b	118893	119844
					c	121794	122369
	XIII	B2	1	2	a	433210	433531
					b	437414	440520
	XIV	A2	1	2	a	175207	176160
					b	178545	179347
	XIV	B1	1	2	a	452264	459655
					b	459655	462224
	XV	A2	2	1	a	61888	65703
					b	67793	70309
	XVI	A2	1	2	a	205896	210953
					b	212760	213826
408RW	I	B1	1	2	a	38877	39784
					b	42246	42516
	II	K3	2	1	a	42820	45063
					b	47228	48445
					c	48641	50567
					d	61271	61288
	IV	A1	1	2	a	840535	841060
					b	844039	845599
	IV	G5	1	2	a	909432	910662
					b	910662	911910
					c	913888	913958
					d	914050	917134
					e	917134	917449
	IV	A2	1	2	a	1046711	1053213
					b	1058166	1058614
	IV	E3	2	1	a	1305513	1306490
					b	1306960	1308932
					c	1309493	1309753
					d	1311425	1311922
	V	I2	1	2	a	51915	53692
					b	57170	60701
	V	L12	1	2	a	263639	265677
					b	266203	268965
					c	269020	269880
					d	270219	271142
					e	317202	318924
					f	319259	324106
					g	324106	331961
	IX	A2	2	1	a	68901	69938
					b	74955	77835
	X	H1	2	1	a	176818	183593
	X	A1	1	2	a	551594	552564
					b	574053	574749
	XI	M7	2	1	a	3887	7541
					b	14538	14717
	XI	A2	2	1	a	100439	104311
					b	104311	105100
	XI	B1	1	2	a	407671	409851
					b	409881	410622
	XI	H6	2	1	a	478671	479783
					b	479783	483033
	XII	H4	1	2	a	649852	657850
					b	665742	677689
	XV	B1	1	2	a	469458	471355
					b	472657	473005
	XV	E1	2	1	a	770608	779120
					b	780465	781210
					c	781210	782462
					d	782462	785038
	XVI	A1	1	2	a	563864	564506
					b	584330	591355
410RW	I	J1	1	2	a	64268	67109
					b	77141	77873
	II	B2	1	2	a	560475	562434
					b	562918	563128
	IV	A2	1	2	a	1037190	1039370
					b	1040924	1044556
	V	H5	1	2	a	76261	77288
					b	78080	80069
	VII	E3	1	2	a	634632	634949
					b	634949	640424
					c	640424	640778
					d	643735	645950
	VII	I10	2	1	a	973103	982307
					b	982307	985827
					c	985827	991002
	VIII	C2	1	2	a	429313	431860
					b	432271	433150
					c	433150	433321
	XII	H3	2	1	a	101251	102358
					b	104666	110780
	XII	I10	1	2	a	323559	331220
					b	345398	352604
					c	352604	364395
	XIII	E2	2	1	a	23817	24123
					b	37041	38154
					c	38154	39846
					d	42124	46062
81RW	V	J9	1	2	a	120651	121292
					b	121292	121397
					c	121397	124190
					d	124190	124505
					e	124505	124754
	XII	A2	2	1	a	539696	541653
					b	545846	548317
	XIII	E1	2	1	a	597696	597913
					b	619110	620129
					c	625232	627594
					d	627926	628637
	XIV	A2	2	1	a	400778	400988
					b	414267	414672
	XV	H4	1	2	a	770608	780465
					b	781210	782462
	XVI	C1	1	2	a	450660	452971
					b	454229	455344
					c	455344	455460
82RW	II	J2	1	2	a	299341	303515
					b	304459	311594
	IV	L3	2	1	a	105337	106046
					b	106326	107748
					c	108906	109268
					d	132549	136505
					e	137500	138471
					f	141910	143642
	V	H5	1	2	a	137832	139257
					b	144252	145732
	X	B1	1	2	a	690840	696274
					b	697635	699002
	XII	B2	1	2	a	723729	725568
					b	726838	727084
	XV	H4	1	2	a	531346	544341
					b	545328	547219
	XVI	C4	1	2	a	102780	102934
					b	105941	108288
					c	110934	111699
	XVI	C1	2	1	a	158225	162425
					b	162425	165200
					c	165200	171020
	XVI	B1	1	2	a	173522	182914
					b	182930	205896
83RW	V	H3	1	2	a	45587	48837
					b	51915	53692
	X	H1	1	2	a	362868	390876
	X	C1	1	2	a	654593	656548
					b	656548	657691
					c	657839	658075
	XII	A2	1	2	a	755543	756127
					b	757080	757465
	XII	H6	1	2	a	855141	857362
					b	868263	870620
	XIII	A2	1	2	a	86889	87703
					b	89637	89774
84RW	II	H4	1	2	a	715774	719570
					b	726035	727124
	IV	B1	1	2	a	967772	968451
					b	970419	971058
	V	I16	1	2	a	109050	110820
					b	110820	111603
					c	112452	113907
					d	115023	115078
	VII	A1	2	1	a	854772	857869
					b	865492	866971
	VIII	I5	1	2	a	422983	426296
					b	429313	431860
					c	433888	436447
	XI	C2	2	1	a	13098	13301
					b	14290	14339
					c	29975	30912
	XII	F1	2	1	a	290047	292507
					b	305645	305725
					c	309726	311080
	XVI	H1	1	2	a	535596	540143
85RW	II	A1	1	2	a	164818	165583
					b	173854	174748
	II	A1	1	2	a	646295	647404
					b	647404	653602
	V	J5	1	2	a	90215	91703
					b	91739	93200
					c	95684	95906
	VI	M3	2	1	a	80983	81332
	VIII	M5	1	2	a	494968	502918
	X	A1	2	1	a	459196	459413
					b	464545	470633
	XI	C2	1	2	a	44287	45130
					b	46597	47214
					c	47214	47424
	XIV	H1	1	2	a	268741	294378
	XV	A1	2	1	a	79413	80396
					b	87275	87829
	XV	A1	1	2	a	162339	164271
					b	166311	168291
	XVI	L8	2	1	a	217205	218413
					b	219310	221036
					c	359559	359581
					d	361821	363203
					e	363784	368120
86RW	V	C1	1	2	a	27900	29282
					b	31251	33770
					c	34481	38068
	V	E4	1	2	a	94077	94339
					b	95906	97221
					c	97221	97404
					d	100104	100201
	VII	B1	1	2	a	224976	225543
					b	225752	231705
	VIII	H2	1	2	a	254320	286552
	XI	A2	2	1	a	337689	339169
					b	341386	341656
	XII	P3	2	1	a	447834	490725
					b	830778	830936
					c	840564	840826
	XIII	A1	1	2	a	148709	149077
					b	151119	152017
	XIV	H6	2	1	a	713813	716045
					b	716288	725102
90RW	I	H1	1	2	a	116323	117658
	II	B1	1	2	a	769886	771821
					b	773533	775053
	IV	F9	2	1	a	1432817	1438183
					b	1438183	1441463
					c	1442062	1442787
					d	1445718	1446463
	V	I9	1	2	a	38068	41126
					b	41533	44506
					c	45587	48837
	V	A2	2	1	a	529467	530737
					b	533248	534706
	VII	A2	2	1	a	598820	604112
					b	604112	610458
	VIII	J7	1	2	a	142280	144711
					b	149411	162878
					c	168743	170576
					d	173252	178613
	IX	A1	1	2	a	388688	393123
					b	399643	401162
	X	A1	1	2	a	629463	633860
					b	639302	640449
	XIII	M6	1	2	a	13973	23619
	XV	A2	2	1	a	946473	948727
					b	949471	958063
	XVI	B1	1	2	a	144582	145398
					b	146520	158225
92RW	IV	C2	1	2	a	1258666	1259877
					b	1263027	1264102
					c	1265332	1267763
	V	I1	1	2	a	34481	37492
					b	41533	44506
	VII	C1	2	1	a	657790	659968
					b	660241	663893
					c	663893	670102
	X	I15	2	1	a	699002	701808
					b	701808	704009
					c	704776	706116
					d	707241	708210
	XI	H6	2	1	a	638043	640123
					b	644767	649226
	XIV	J16	2	1	a	299505	301637
					b	304112	304683
					c	306297	306383
					d	306383	310719
					e	310925	316099
					f	316099	320217
	XIV	B1	1	2	a	657600	665087
					b	665087	669716
94RW	II	C1	1	2	a	502608	506323
					b	509698	510218
					c	510423	513183
	III	G7	1	2	a	183618	188741
					b	189008	190643
					c	190643	192779
	V	H3	1	2	a	136250	137402
					b	145732	150291
	VII	A2	2	1	a	1028478	1030787
					b	1035491	1035620
	VIII	C2	2	1	a	44392	45085
					b	45085	45153
					c	45153	46206
	VIII	C3	2	1	a	457237	457568
					b	460783	462813
					c	468924	473872
	X	B1	1	2	a	289211	292292
					b	292292	292830
	XIV	H5	1	2	a	51028	64182
					b	64182	104597
	XV	L6	2	1	a	381764	382131
					b	384747	384991
					c	393297	394443
					d	403155	407674
					e	497071	497746
					f	501586	502578
					g	502578	504665
					h	505968	506089
	XVI	C1	1	2	a	493972	495442
					b	495474	495708
					c	501309	504237
This table shows the SGD coordinates of the transitions described in Table S1 for LOH events induced by 15 J/m2 in G1-synchronized cells of PG311. Each transition is represented by a pair of coordinates. The SGD coordinates used in this table are those of the 2010 version of SGD.
