# Supplementary material for: Recombination between Homologous Chromosomes Induced by Unrepaired UV-Generated DNA Damage Requires Mus81p and Is Suppressed by Mms2p
Source: PLoS Genet. 2015 Mar 4;11(3):e1005026. doi: 10.1371/journal.pgen.1005026 (PMC4349867; doi:10.1371/journal.pgen.1005026)
Supplement: S3 Table — In this table, we include depictions of different classes of LOH events derived from twelve sectored colonies of YYy23.4. These colonies were derived from cells irradiated with 1 J/m2 of UV. The depictions follow the same code used in S1 Table. The strains of Class R have heterozygous deletions. (XLS) [file pgen.1005026.s008.xls]

## Sheet: Table S3
Table S3. Classes of UV-induced LOH events (selected on chromosome V and unselected on the other chromosomes) in sectored colonies resulting from treating G1-synchronized rad14 cells with a UV dose of 1 J/m2
Class																											Number of events
Class A
			a		b
A1	1																										10
SCB
	2
A2	1																										24
SCB
	2
			a		b
Class B
			a		b
B1	1																										2
DSCB
	2
			a		b
Class C
			a				c
C1	1																										1
DSCB
	2
			a		b
Class D
			a		b
D1	1																										1
DSCB
	2
					b		c
Class F
			a		b		c		d
F9	1																										1
DSCB
	2
			a						d
			a								e
F11	1																										1
DSCB
	2
					b		c		d				f
F12	1																										1
SCB
	2
			a		b		c		d
			a		b
F13	1																										1
SCB
	2
			a		b
							c		d		e
F14	1																										1
DSCB
	2
			a		b				d		e
Class G
			a				c		d		e																1
G9	1
DSCB
	2
			a		b
Class H
			a
H1	1																										4
Simple CO
	2
			a
			a
H2	1																										1
Simple CO
	2
			a
					b
H3	1																										1
SCB
	2
			a
			a
H4	1																										1
SCB
	2
					b
			a
H5	1																										1
SCB
	2
					b
Class I
			a		b		c
I9	1																										1
DSCB
	2
							c
									d
I16	1																										1
DSCB
	2
			a		b		c
					b		c		d
I19	1																										1
DSCB
	2
			a
Class J
			a
J9	1																										1
SCB
	2
			a		b		c		d		e
			a		b				d
J17	1																										1
DSCB
	2
			a				c				e
			a		b		c
J18	1																										1
SCB
	2
							c
Class K
					b		c
K2	1																										1
SCB
	2
			a
							c
K7	1																										1
SCB
	2
			a		b				d
					b
K8	1																										2
SCB
	2
			a				c		d
							c		d
K9	1																										1
SCB
	2
			a		b		c
					b
K10	1																										1
DSCB
	2
			a		b		c		d		e
Class L
			a		b		c					e
L15	1																										1
DSCB										57 kb
SCB	2
			a		b				d			e		f		g
			a		b			c
L16	1																										1
SCB						25 kb
SCB	2
										d
			a			b		c		d
L17	1																										1
Simple CO				132 kb
DSCB	2
			a			b		c				e
			a		b		c			d		e		f
L18	1																										1
DSCB								139 kb
DSCB	2
							c							f
			a
L19	1																										1
Simple CO				100 kb
SCB	2
			a			b		c
					b		c			d		e		f		g
L20	1																										1
DSCB								75 kb
DSCB	2
			a		b		c
Class M
			a
M1	1																										3
SCB
	2
			a
M2	1																										4
SCB
	2
M3	1																										5
SCB
	2
			a
M4	1																										1
SCB
	2
			a
							c
M9	1																										1
DSCB
	2
			a		b
Class O
O1	1																										1
SCB
	2
			a		b
Class P
			a					b
P8	1																										1
Simple CO				274 kb +rDNA
Simple CO	2
SCB
			a					b
Class R
R1	1																										3
SCB
	2
			a		b
					b		c
R2	1																										1
DSCB
	2
			a				c
In this table, we include depictions of different classes of LOH events derived from twelve sectored colonies of YYy23.4. These colonies were derived from cells irradiated with 1 J/m2 of UV. The depictions follow the same code used in Table S1. The strains of Class R have heterozygous deletions.
