# Supplementary material for: Recombination between Homologous Chromosomes Induced by Unrepaired UV-Generated DNA Damage Requires Mus81p and Is Suppressed by Mms2p
Source: PLoS Genet. 2015 Mar 4;11(3):e1005026. doi: 10.1371/journal.pgen.1005026 (PMC4349867; doi:10.1371/journal.pgen.1005026)
Supplement: S4 Table — This table shows SGD coordinates for the LOH events depicted in S3 Table. The Class R events are deletions. All four have directly-oriented repeated elements at their breakpoints. The specific repeated elements for these four events are: 3RW (YMRCTy1–3 and YMRCTy1–4), 32RW (YDRWdelta10 and YDRWTy2–2/YDRCTy1–2), 152R/W (YERCTy1–1 and YERCTy1–2), and 160RW (FS1 and FS2; these Ty elements are described in Lemoine et al., 2005). (XLS) [file pgen.1005026.s009.xls]

## Sheet: Table S4
Table S4. SGD coordinates for transitions in sectored colonies induced by a UV dose of 1 J/m2 in G1-synchronized rad14 cells.
Sector	Chromosome	Event class	Line number		Transition label	Markers flanking transitions
			Red sector	White sector		Left	Right
1RW	III	M2	2	1	a	273351	287598
	IV	M3	1	2	a	43838	46057
	V	K8	1	2	a	50295	51183
					b	51915	53692
					c	54198	56117
					d	56137	57170
	V	A2	2	1	a	72490	75719
					b	76261	77288
	V	A1	1	2	a	250839	251744
					b	251744	252090
	V	A2	1	2	a	276195	278498
					b	278498	291700
	X	F9	2	1	a	155065	155380
					b	155380	155983
					c	157675	157805
					d	159185	161580
	XV	A2	1	2	a	171200	173067
					b	173096	174188
	XV	A2	2	1	a	438251	440736
					b	443782	445637
	XVI	F11	2	1	a	37852	37887
					b	38481	40417
					c	40417	40964
					d	40964	41693
					e	44110	45280
					f	50385	50988
3RW	II	O1	1	2	a	693567	700011
					b	705540	714076
	IV	M3	1	2	a	228881	229831
	IV	M2	2	1	a	554380	555439
	V	J17	1	2	a	78080	80069
					b	80069	80291
					c	80291	81264
					d	90062	90200
					e	93407	94077
	V	A2	1	2	a	182368	183567
					b	192712	197339
	V	H2	2	1	a	509885	511492
	VII	K2	1	2	a	380419	388306
					b	388306	388791
					c	415584	416948
	XII	F12	2	1	a	720529	721778
					b	727444	728017
					c	736576	738343
					d	741187	742063
	XIII	A1	1	2	a	273255	280374
					b	281229	282711
	XIII	R1	2	1	a	356911	363039
					b	371928	378717
	XIII	K9	2	1	a	757268	767785
					b	768523	770349
					c	777443	777541
					d	777951	778251
4RW	V	H1	1	2	a	145732	150291
	X	M4	1	2	a	721283	724800
5RW	IV	A2	1	2	a	336931	337558
					b	337797	338329
	V	H1	1	2	a	145732	150291
6RW	II	A1	1	2	a	83506	83893
					b	87279	87794
	IV	A2	2	1	a	580991	581844
					b	583000	583940
	IV	A2	2	1	a	1415062	1416412
					b	1418918	1419959
	V	K7	1	2	a	81264	82754
					b	85566	86732
					c	88109	88661
					d	88688	90062
	V	L19	2	1	a	432027	434391
					b	532657	533248
					c	534760	535414
	VII	H1	2	1	a	24513	26287
	VII	A2	1	2	a	191096	194499
					b	194762	195516
	VII	F13	1	2	a	509887	512271
					b	512342	513146
	X	A2	2	1	a	699002	701808
					b	704776	706116
	XI	I16	1	2	a	41692	42010
					b	43184	43339
					c	44287	45130
					d	52577	53101
	XIII	L15	2	1	a	661663	662798
					b	663890	664798
					c	665714	667443
					d	669459	670485
					e	726404	727290
					f	737368	737449
					g	754783	755767
32RW	II	B1	1	2	a	411214	419942
					b	420548	427526
	IV	R1	2	1	a	667844	671193
					b	866422	889108
	IV	M2	2	1	a	1429103	1430387
	V	H5	1	2	a	51768	53692
					b	61496	61808
	V	J18	1	2	a	338253	339026
					b	340276	345026
					c	347129	347938
	VI	A2	2	1	a	37658	37993
					b	37993	38029
	X	A2	2	1	a	100265	102344
					b	102643	106153
	XIV	M9	1	2	a	232497	234905
					b	234905	247556
					c	268741	294378
	XV	A1	1	2	a	318124	322994
					b	322994	329461
	XVI	D1	2	1	a	719904	720547
					b	724107	725068
					c	726466	737347
36RW	II	A1	1	2	a	247778	248141
					b	249558	250304
	II	A1	1	2	a	348805	354737
					b	354737	356384
	II	A2	1	2	a	663872	664156
					b	665121	665438
	IV	A2	1	2	a	184727	188092
					b	188096	188296
	V	L16	1	2	a	45587	48837
					b	51915	53692
					c	77288	78080
					d	78080	80069
	VII	A2	1	2	a	239618	241529
					b	244118	245688
	VII	A1	2	1	a	406687	407835
					b	408933	409645
	XII	M3	1	2	a	87327	88158
	XIII	K10	1	2	a	423888	424884
					b	424884	425692
					c	425692	427016
					d	427016	429928
					e	432654	433069
	XIV	L17	1	2	a	64182	104597
					b	216057	216636
					c	216636	220539
					d	220652	224130
					e	224306	230116
37RW	II	A1	2	1	a	240829	241471
					b	242027	242423
	V	K8	1	2	a	86861	87888
					b	88688	90062
					c	94339	95318
					d	96550	97221
	X	A2	1	2	a	462693	464232
					b	464545	470633
	XVI	I19	2	1	a	627411	629625
					b	629625	631512
					c	631971	632882
					d	633518	635094
39RW	III	M1	1	2	a	16344	22192
	V	I9	1	2	a	113952	115023
					b	121397	124190
					c	126304	127030
	XII	A2	1	2	a	345398	352604
					b	352604	364395
	XIII	B1	1	2	a	83116	84221
					b	86030	86881
	XVI	A2	1	2	a	674275	675854
					b	696826	700028
58RW	IV	L20	2	1	a	1181603	1184586
					b	1189481	1190182
					c	1190182	1217163
					d	1278598	1279018
					e	1279018	1282224
					f	1282224	1285859
					g	1292496	1293979
	V	H3	1	2	a	38068	41126
					b	51768	53692
	VII	M1	2	1	a	21096	21397
	VII	A2	1	2	a	514503	516860
					b	516860	520123
	VIII	H4	1	2	a	351775	353642
					b	359096	360480
	IX	M1	1	2	a	286112	291201
	X	M3	1	2	a	163640	164139
	XII	P8	1	2	a	191618	198358
					b	447834	490725
	XIII	C1	1	2	a	80242	83116
					b	86030	86881
					c	87703	87906
	XIV	F14	2	1	a	224306	230116
					b	230116	230931
					c	234905	247556
					d	250493	255204
					e	259187	263324
	XVI	A2	2	1	a	173522	182914
					b	182930	205896
	XVI	G9	2	1	a	326147	326942
					b	330225	332023
					c	332184	332549
					d	332549	332633
					e	336393	339136
152RW	V	H1	1	2	a	50295	51183
	V	R1	1	2	a	442725	450243
					b	492276	498856
	VII	A2	2	1	a	942626	945198
					b	946219	947590
	X	M3	1	2	a	149069	153061
	X	A1	2	1	a	309462	310638
					b	314934	315219
160RW	III	R2	1	2	a	145720	152531
					b	163793	165017
					c	167707	175342
	V	J9	1	2	a	121397	124190
					b	124190	124505
					c	124754	125129
					d	127038	128941
					e	129616	130096
	V	A2	1	2	a	151419	152787
					b	152787	153228
	VII	M2	1	2	a	523404	524168
	IX	A2	2	1	a	51744	57746
					b	58244	60867
	X	A2	2	1	a	554875	555142
					b	571256	574053
	XII	A1	1	2	a	382766	383873
					b	383873	393203
	XV	L18	1	2	a	67793	70309
					b	71071	71808
					c	77684	79013
					d	216186	218129
					e	223424	223649
					f	228277	229934
This table shows SGD coordinates for the LOH events depicted in Table S3. The Class R events are deletions. All four have directly-oriented repeated elements at their breakpoints. The specific repeated elements for these four events are: 3RW (YMRCTy1-3 and YMRCTy1-4), 32RW (YDRWdelta10 and YDRWTy2-2/YDRCTy1-2), 152R/W (YERCTy1-1 and YERCTy1-2), and 160RW (FS1 and FS2; these Ty elements are descri…
