# Supplementary material for: Recombination between Homologous Chromosomes Induced by Unrepaired UV-Generated DNA Damage Requires Mus81p and Is Suppressed by Mms2p
Source: PLoS Genet. 2015 Mar 4;11(3):e1005026. doi: 10.1371/journal.pgen.1005026 (PMC4349867; doi:10.1371/journal.pgen.1005026)
Supplement: S5 Table — This table depicts UV-induced LOH events in the mus81 strain YYy76.14. The depiction follow the same code used in S1 Table. The Class Q3 strain is trisomic for chromosome V. (XLS) [file pgen.1005026.s010.xls]

## Sheet: Table S5
Table S5. Classes of UV-induced LOH events (selected on chromosome V and unselected on other chromosomes) in sectored colonies resulting from treating G1-synchronized mus81 cells with a UV dose of 15 J/m2.
Class																											Number of events
Class A
			a		b
A1	1																										6
SCB
	2
A2	1																										12
SCB
	2
			a		b
Class B
			a		b
B1	1																										2
DSCB
	2
			a		b
			a		b
B2	1																										4
DSCB
	2
			a		b
Class C
			a				c
C1	1																										2
DSCB
	2
			a		b
			a		b
C2	1																										4
DSCB
	2
			a				c
			a				c
C3	1																										6
DSCB
	2
					b		c
					b		c
C4	1																										3
DSCB
	2
			a				c
Class E
			a				c
E1	1																										2
DSCB
	2
					b				d
					b				d
E2	1																										1
DSCB
	2
			a				c
			a						d
E3	1																										2
DSCB
	2
					b		c
Class F
					b						e
F11	1																										1
DSCB
	2
			a				c		d		e
F12	1																										2
SCB
	2
			a		b		c		d
					b		c
F13	1																										1
DSCB
	2
			a		b		c		d		e
			a		b		c		d
F14	1																										1
DSCB
	2
			a		b		c		d
			a		b		c		d		e		f
F15	1																										1
DSCB
	2
							c								g
Class G
			a						d		e
G9	1																										1
DSCB
	2
					b		c
			a		b		c				e
G10	1																										1
DSCB
	2
									d		e
			a		b
G11	1																										1
DSCB
	2
			a		b		c		d
Class H
			a
H1	1																										1
Simple CO
	2
			a
			a
H2	1																										1
Simple CO
	2
			a
					b
H3	1																										1
SCB
	2
			a
			a
H4	1																										1
SCB
	2
					b
Class I
							c
I4	1																										1
DSCB
	2
			a		b
							c
I7	1																										1
DSCB
	2
			a		b		c
									d
I16	1																										2
DSCB
	2
			a		b		c
			a		b		c
I18	1																										2
DSCB
	2
									d
Class K
			a		b				d		e
K8	1																										1
DSCB
	2
							c		d		e
			a		b								f
K9	1																										1
SCB
	2
							c		d		e
Class L
								c		d		e
L15																											1
DSCB						88 kb
DSCB
			a		b									f
Class M
			a
M1	1																										2
SCB
	2
M4	1																										2
SCB
	2
			a
			a
M9	1																										1
DSCB
	2
			a
Class O
			a		b
O3	1																										1
SCB
	2
Class Q
Q2	1																										1
	2
			a		b
Q3	1																										1
SCB
	2
			a
This table depicts UV-induced LOH events in the mus81 strain YYy76.14. The depiction follow the same code used in Table S1. The Class Q3 strain is trisomic for chromosome V.
