# Supplementary material for: Recombination between Homologous Chromosomes Induced by Unrepaired UV-Generated DNA Damage Requires Mus81p and Is Suppressed by Mms2p
Source: PLoS Genet. 2015 Mar 4;11(3):e1005026. doi: 10.1371/journal.pgen.1005026 (PMC4349867; doi:10.1371/journal.pgen.1005026)
Supplement: S6 Table — This table has the SGD coordinates for the transitions shown in S1 Table (strain YYy76.14). (XLS) [file pgen.1005026.s011.xls]

## Sheet: Table S6
Table S6. SGD coordinates for transitions in sectored colonies induced by a UV dose of 15 J/m2 in G1-synchronized mus81 cells.
Sector	Chromosome	Event class	Line number		Transition label	Markers flanking transitions
			Red sector	White sector		Left	Right
1RW	V	K8	1	2	a	109050	110820
					b	112074	112203
					c	126304	127030
					d	127038	128941
					e	128941	129100
	V	A2	1	2	a	387176	387381
					b	392236	393839
	V	C3	1	2	a	442725	451700
					b	456488	457924
					c	459170	459880
	VII	C3	2	1	a	1056398	1057535
					b	1057745	1059064
					c	1060441	1061133
	IX	B2	1	2	a	29688	30905
					b	31897	32471
	IX	A2	2	1	a	136747	138440
					b	139670	140838
	IX	F11	2	1	a	218181	218541
					b	226268	226570
					c	227449	229500
					d	243467	243921
					e	243921	245751
	XII	M4	2	1	a	447537	490725
	XIII	M1	1	2	a	31142	35226
	XIV	A2	2	1	a	542559	544987
					b	547755	552323
	XVI	H1	2	1	a	475342	477118
17RW	I	Q2	1	2	NA	NA	NA
	IV	C4	1	2	a	1406996	1407826
					b	1408714	1411220
					c	1411220	1414657
	V	I18	1	2	a	98369	98736
					b	98801	98985
					c	102173	103260
					d	121397	124190
	VII	E2	2	1	a	250187	252017
					b	252017	252035
					c	252035	253842
					d	253946	254127
	X	C2	1	2	a	161580	163352
					b	163430	163640
					c	164292	164939
	XII	H2	2	1	a	447537	490725
	XV	E1	1	2	a	354217	355464
					b	374866	375145
					c	387913	389158
					d	389158	389617
22RW	II	B2	1	2	a	687548	687875
					b	689078	693225
	IV	B2	1	2	a	163885	171212
					b	172140	172207
	IV	C1	1	2	a	980001	992782
					b	994598	995822
					c	1013909	1017595
	V	I18	1	2	a	56137	57170
					b	64409	65610
					c	82770	84997
					d	100439	101353
	VII	M4	1	2	a	1061724	1067039
	X	A2	2	1	a	395334	396251
					b	399954	400479
	XI	A2	1	2	a	227973	229839
					b	230076	257395
	XIII	M9	1	2	a	350739	351741
	XIV	F12	1	2	a	207620	208264
					b	216057	216636
					c	216636	220539
					d	220652	224130
24RW	IV	A2	1	2	a	1248554	1249097
					b	1258666	1259877
	V	I7	1	2	a	115078	117001
					b	121397	124190
					c	127038	128941
	VI	A1	2	1	a	212097	226012
					b	226856	226905
	VII	I4	2	1	a	355919	357326
					b	355919	357326
					c	357832	360807
	VIII	B1	1	2	a	493473	494968
					b	494968	502918
	IX	C2	2	1	a	93231	93792
					b	94907	98282
					c	114228	114779
	XIV	A2	1	2	a	537970	538761
					b	541005	542559
	XV	A2	2	1	a	785038	790668
					b	792022	797570
32RW	II	A1	1	2	a	149862	150190
					b	169579	172955
	II	C3	1	2	a	480305	481564
					b	502608	506323
					c	507514	508236
	II	B2	1	2	a	715774	719570
					b	719992	722524
	V	Q3	1	2	a	154902	157225
					b	165534	167628
	VII	A1	1	2	a	347568	351054
					b	357832	360807
	IX	K9	2	1	a	77835	82526
					b	84126	85881
					c	89738	92230
					d	92230	92408
					e	93231	93792
					f	108413	110547
	IX	G9	2	1	a	136564	138440
					b	168948	171263
					c	173960	174256
					d	178405	188614
					e	192655	195772
	X	E3	1	2	a	348274	348556
					b	349378	349925
					c	350723	351145
					d	352824	355520
	X	C1	2	1	a	464545	470633
					b	471512	471991
					c	471991	484053
	XII	F13	1	2	a	859342	863009
					b	864278	864986
					c	864986	865442
					d	867979	868263
					e	871491	872951
	XIV	I16	1	2	a	431288	432188
					b	441361	442827
					c	442827	448089
					d	449840	451121
	XIV	O3	2	1	a	682196	688562
					b	689019	689954
	XV	F14	1	2	a	765842	780465
					b	782462	785038
					c	785038	790668
					d	805091	805604
49RW	II	E1	1	2	a	90700	91508
					b	92348	94279
					c	95349	97579
					d	97579	99177
	II	C2	2	1	a	169579	172955
					b	172955	173854
					c	183188	183800
	IV	A2	1	2	a	22716	22916
					b	23263	23653
	IV	C2	2	1	a	1331682	1332381
					b	1333837	1336931
					c	1346232	1354259
	V	I16	1	2	a	127038	128941
					b	134832	136012
					c	140419	141108
					d	141767	144252
	IX	C3	1	2	a	44788	45103
					b	45793	45847
					c	49550	50376
	IX	C3	1	2	a	310860	312460
					b	315247	315627
					c	316338	318636
	XII	B1	1	2	a	432388	443019
					b	444582	445912
	XVI	H4	1	2	a	909581	909843
					b	918432	920610
51RW	IV	F15	2	1	a	108834	108906
					b	108906	110685
					c	111338	112111
					d	112273	112549
					e	112549	113284
					f	113284	114268
					g	114744	115594
	V	H3	1	2	a	112452	113907
					b	117276	118129
	VII	A1	1	2	a	222208	222684
					b	225752	231705
	VII	E3	2	1	a	411564	412609
					b	412662	413718
					c	416948	418284
					d	429460	430552
	VIII	M1	2	1	a	48285	49072
	VIII	A1	2	1	a	324761	328262
					b	330267	332071
	VIII	G10	1	2	a	419608	422983
					b	451160	452943
					c	457568	458658
					d	465068	465992
					e	465992	466103
	X	F12	2	1	a	83763	84641
					b	89256	89424
					c	89424	89874
					d	89874	90266
	XI	G11	2	1	a	19930	23922
					b	28022	28894
					c	40606	41692
					d	63619	64579
	XI	A2	1	2	a	137237	145907
					b	158543	159916
	XI	C4	2	1	a	401732	403379
					b	403379	404327
					c	405691	407671
	XIII	A2	1	2	a	901343	904056
					b	909975	911488
	XIV	A1	1	2	a	176160	176552
					b	177288	177750
	XV	C4	1	2	a	807324	807440
					b	812154	814812
					c	815016	815920
	XVI	L15	2	1	a	405085	408827
					b	408827	416232
					c	499374	501309
					d	501309	504237
					e	504237	506044
					f	518043	521220
	XVI	C3	1	2	a	560842	561345
					b	561656	563259
					c	564506	564709
	XVI	A2	2	1	a	867776	869268
					b	874514	876002
This table has the SGD coordinates for the transitions shown in Table S5 (strain YYy76.14).
