# Supplementary material for: Recombination between Homologous Chromosomes Induced by Unrepaired UV-Generated DNA Damage Requires Mus81p and Is Suppressed by Mms2p
Source: PLoS Genet. 2015 Mar 4;11(3):e1005026. doi: 10.1371/journal.pgen.1005026 (PMC4349867; doi:10.1371/journal.pgen.1005026)
Supplement: S7 Table — This table shows the LOH events associated with UV treatment of the isogenic yen1 strains YYy71.28 and YYy71.48. Note that in Class L, double crossovers are overrepresented. (XLS) [file pgen.1005026.s012.xls]

## Sheet: Table S7
Table S7. Classes of UV-induced LOH events (selected on chromosome V and unselected on other chromosomes) in sectored colonies resulting from treating G1-synchronized yen1 cells with a UV dose of 15 J/m2.
Class																											Number of events
Class A
			a		b
A1	1																										17
SCB
	2
A2	1																										17
SCB
	2
			a		b
Class B
			a		b
B1	1																										2
DSCB
	2
			a		b
			a		b
B2	1																										7
DSCB
	2
			a		b
Class C
			a				c
C1	1																										2
DSCB
	2
			a		b
			a		b
C2	1																										2
DSCB
	2
			a				c
			a				c
C3	1																										2
DSCB
	2
					b		c
					b		c
C4	1																										4
DSCB
	2
			a				c
Class D
					b		c
D2	1																										1
DSCB
	2
			a		b
Class E
			a						d
E3	1																										4
DSCB
	2
					b		c
					b		c
E4	1																										1
DSCB
	2
			a						d
Class F
			a				c
F1	1																										1
SCB
	2
			a		b
			a						d
F10	1																										1
DSCB
	2
			a		b		c				e
			a		b		c		d
F16	1																										1
DSCB
	2
			a								e
									d		e
F17	1																										1
DSCB
	2
			a		b		c						f
			a						d
F18	1																										1
DSCB
	2
					b		c		d
									d		e
F19	1																										1
DSCB
	2
			a		b		c		d		e
Class G
			a		b		c		d
G12	1																										1
DSCB
	2
							c		d
Class H
			a
H1	1																										1
Simple CO
	2
			a
			a
H2	1																										1
Simple CO
	2
			a
					b
H3	1																										1
SCB
	2
			a
			a
H4	1																										2
SCB
	2
					b
			a
H5	1																										2
SCB
	2
					b
					b
H6	1																										3
SCB
	2
			a
Class I
			a		b
I1	1																										1
DSCB
	2
					b
							c
I4	1																										1
DSCB
	2
			a		b
							c
I7	1																										1
DSCB
	2
			a		b		c
			a
I8	1																										1
DSCB
	2
			a		b		c
							c
I13	1																										2
DSCB
	2
			a		b				d
			a		b				d
I14	1																										1
DSCB
	2
							c
					b		c		d
I19	1																										1
DSCB
	2
			a
					b
I22	1																										1
DSCB
	2
			a				c		d
					b		c
I23	1																										1
DSCB
	2
			a
Class J
			a				c		d
J17	1																										1
DSCB
	2
					b
			a
J19	1																										1
SCB
	2
			a		b		c
			a		b		c		d		e
J20	1																										1
DSCB
	2
													f
									d
J21	1																										1
DSCB
	2
			a		b		c
			a		b		c		d
J22	1																										1
DSCB
	2
									d
Class K
					b
K10	1																										1
DSCB
	2
			a		b		d
			a						d		e				g
K11	1																										1
DSCB
	2
					b		c						f
					b		c		d
K12	1																										1
DSCB
	2
			a		b
Class L
			a		b			c
L16	1																										1
DSCB						146 kb
SCB	2
			a		b					d
			a							d
L17	1																										1
Simple CO				72 kb
DSCB	2
			a			b		c				e
			a			b
L18	1																										1
Simple CO				17 kb
Simple CO	2
			a			b
			a											f		g				i
L19	1																										1
DSCB												406 kb
DSCB	2
			a		b		c		d		e			f		g		h		i
			a									e
L20	1																										1
DSCB								42 kb
SCB	2
					b		c			d
			a		b		c							f
L21	1																										1
Simple CO								63 kb
SCB	2
DSCB
			a							d		e		f
												e
L22	1																										1
DSCB										21 kb
Simple CO	2
			a		b		c		d			e
Class M
			a
M6	1																										1
DSCB
	2
			a
			a				c
M8	1																										1
DSCB
	2
					b
			a
M10	1																										1
DSCB
	2
			a
Class R
					b		c
R1	1																										1
DSCB
	2
			a						d
This table shows the LOH events associated with UV treatment of the isogenic yen1 strains YYy71.28 and YYy71.48. Note that in Class L, double crossovers are overrepresented.
