# Supplementary material for: Recombination between Homologous Chromosomes Induced by Unrepaired UV-Generated DNA Damage Requires Mus81p and Is Suppressed by Mms2p
Source: PLoS Genet. 2015 Mar 4;11(3):e1005026. doi: 10.1371/journal.pgen.1005026 (PMC4349867; doi:10.1371/journal.pgen.1005026)
Supplement: S8 Table — In this table, we show the SGD coordinates for transitions of the UV-induced LOH events in the yen1 strains YYy71.28 and YYy71.48. In this table, the sector labels that begin with 28- and 48- indicate that the sectors are derived from YYy71.28 and YYy71.48, respectively. (XLS) [file pgen.1005026.s013.xls]

## Sheet: Table S8
Table S8. SGD coordinates for transitions in sectored colonies induced by a UV dose of 15 J/m2 in G1-synchronized yen1 cells.
Sector	Chromosome	Event class	Line number		Transition label	Markers flanking transitions
			Red sector	White sector		Left	Right
28-1RW	II	E3	1	2	a	143749	144648
					b	146159	146238
					c	146238	146323
					d	150190	150771
	IV	A2	2	1	a	591064	593197
					b	596170	598460
	V	I4	1	2	a	54198	56117
					b	57170	60701
					c	61808	62013
	VII	M6	1	2	a	56188	61337
	VII	E4	2	1	a	1055015	1056398
					b	1057745	1059064
					c	1059122	1060123
					d	1061724	1067039
	X	A1	2	1	a	508494	508509
					b	512471	515717
	XIII	A2	2	1	a	598141	600864
					b	606932	612380
	XV	H6	1	2	a	645033	656555
					b	656555	664450
28-2RW	IV	H6	1	2	a	911910	913818
					b	917449	920613
	V	I14	1	2	a	85566	86732
					b	91739	93200
					c	96550	97221
					d	97404	97743
	XIII	A2	2	1	a	671389	672408
					b	687480	688654
28-3RW	II	F1	1	2	a	289315	292703
					b	295899	299341
					c	304459	311594
	II	L16	2	1	a	368615	370260
					b	380916	381906
					c	526899	527831
					d	534963	536407
	III	A1	2	1	a	210620	210947
					b	210947	215831
	IV	B1	1	2	a	793389	793712
					b	794043	802539
	IV	A2	1	2	a	1172990	1173877
					b	1174705	1178332
	V	I13	1	2	a	117276	118129
					b	126304	127030
					c	133066	134472
					d	144252	145732
	VII	I19	2	1	a	905020	916175
					b	917399	918839
					c	922625	924015
					d	938760	939120
	VIII	F16	2	1	a	112949	113914
					b	116225	116784
					c	116784	116958
					d	116958	117153
					e	139939	141697
	XII	A1	1	2	a	918499	922014
					b	922505	923557
	XIII	A1	2	1	a	180089	181007
					b	182683	183803
28-67RW	II	A1	1	2	a	146982	146982
					b	151387	155125
	V	K10	1	2	a	49044	49385
					b	53692	54198
					c	57170	60701
	V	C4	2	1	a	377174	380708
					b	380708	382309
					c	382309	382898
	VII	C4	2	1	a	422024	427594
					b	428691	429460
					c	431109	435271
	XI	B2	1	2	a	534897	538280
					b	538280	544003
	XII	A2	1	2	a	918499	922014
					b	930759	931820
28-68RW	II	H2	2	1	a	569283	571016
	IV	H6	2	1	a	1287823	1289148
					b	1299788	1300207
	V	H1	1	2	a	136250	139257
	XI	I22	2	1	a	479783	483208
					b	483208	486553
					c	500745	500871
					d	506884	507476
	XV	C2	1	2	a	391432	392110
					b	396057	396780
					c	403155	407674
28-69RW	IV	A1	2	1	a	334749	335074
					b	336137	336315
	V	I13	1	2	a	121397	124190
					b	126304	127030
					c	130096	131261
					d	134832	136012
	XI	E3	1	2	a	548762	553368
					b	553368	557454
					c	558993	560699
					d	565426	566173
	XII	B2	1	2	a	336522	337351
					b	338827	340540
	XIII	J19	2	1	a	598141	600864
					b	606932	612380
					c	619110	620129
48-1RW	II	A1	2	1	a	757914	767883
					b	775053	777286
	V	I7	1	2	a	78080	80069
					b	82770	84997
					c	84997	85566
	V	R1	1	2	a	442725	450243
					b	450243	451700
					c	451892	452240
					d	492276	498856
	VII	A1	2	1	a	634949	640424
					b	647381	653149
	XI	A2	1	2	a	81237	83093
					b	105100	112922
	XI	B2	1	2	a	538280	544003
					b	544089	544394
	XIII	M8	2	1	a	892242	898011
					b	898011	901343
					c	901404	904056
	XV	G12	1	2	a	303055	308729
					b	308729	312134
					c	326680	329461
					d	331755	337958
48-2RW	IV	F17	2	1	a	1416541	1418072
					b	1419959	1421203
					c	1422118	1423478
					d	1424609	1424806
					e	1424806	1425113
					f	1426190	1428998
	V	J20	1	2	a	90215	91703
					b	91703	91739
					c	91739	93200
					d	94339	95318
					e	96550	97221
					f	102173	103260
	VII	H5	2	1	a	292830	296161
					b	296161	306332
	VII	A1	1	2	a	380419	383564
					b	383564	388306
	VII	A1	1	2	a	884319	885179
					b	885739	886016
	IX	L17	1	2	a	58244	60867
					b	130861	131868
					c	136564	138440
					d	138970	139670
					e	141454	142673
	IX	L18	1	2	a	328199	332159
					b	341647	353553
	XI	A1	2	1	a	321280	321480
					b	323919	325442
	XII	A2	1	2	a	569529	570144
					b	572936	573794
	XV	B2	1	2	a	968974	981274
					b	981274	993099
	XVI	E3	1	2	a	408827	416232
					b	419175	420036
					c	444905	445410
					d	445846	448544
48-3RW	II	K11	2	1	a	231604	234330
					b	238120	238597
					c	241694	242027
					d	243757	245062
					e	248201	248647
					f	248647	249558
					g	251093	251536
	IV	L19	1	2	a	611611	615099
					b	615099	618459
					c	618459	619170
					d	619170	623017
					e	624148	628588
					f	1028494	1036052
					g	1036164	1037190
					h	1040924	1044556
					i	1075942	1143034
	IV	B1	1	2	a	1340268	1341775
					b	1342414	1342907
	V	J21	1	2	a	17388	18023
					b	19132	24415
					c	85566	86732
					d	94339	94532
	V	K12	1	2	a	271363	272155
					b	272646	273707
					c	273707	276195
					d	278498	291700
	VII	A2	2	1	a	1028478	1030787
					b	1032396	1033523
	VIII	A2	1	2	a	75202	77201
					b	77201	82207
	VIII	C2	2	1	a	382724	388782
					b	395587	397033
					c	406051	411040
	XII	A2	1	2	a	143526	148536
					b	148536	155968
	XIV	A1	2	1	a	437402	437932
					b	438523	441361
	XIV	F18	1	2	a	469667	473637
					b	477725	480107
					c	481391	481798
					d	481798	489620
	XIV	H4	1	2	a	710741	713813
					b	716288	725102
	XV	F10	2	1	a	835430	840152
					b	842132	843352
					c	843910	846012
					d	846012	848361
					e	854100	854858
	XV	H4	2	1	a	1024031	1031110
					b	1033430	1039770
48-94RW	V	L20	1	2	a	25578	26253
					b	27900	29282
					c	31251	32231
					d	72490	75719
					e	84997	85566
	VII	A1	1	2	a	951688	953306
					b	956172	956839
	VIII	I1	1	2	a	19020	26163
					b	26934	28348
	XII	C3	2	1	a	81228	82155
					b	84618	85250
					c	85619	86582
	XII	L21	1	2	a	447537	490725
					b	513016	514729
					c	519656	520764
					d	582496	584665
					e	585557	586044
					f	590497	602966
	XV	B2	1	2	a	1002306	1004852
					b	1004852	1009367
	XVI	L22	2	1	a	73060	76186
					b	77440	78546
					c	78546	78883
					d	79783	79952
					e	287954	297815
48-95RW	II	B2	1	2	a	742703	744800
					b	746155	746460
	II	A2	2	1	a	787164	797580
					b	800096	800636
	IV	B2	1	2	a	719540	720425
					b	720425	722251
	IV	E3	1	2	a	742893	744424
					b	744424	746542
					c	746542	747021
					d	747660	750033
	IV	A2	2	1	a	1458557	1458992
					b	1461046	1462070
	V	J17	1	2	a	102173	103260
					b	105830	106322
					c	109050	110820
					d	117276	118129
	VII	A2	1	2	a	778622	779222
					b	803911	804760
	VII	I23	2	1	a	942626	945198
					b	948576	951646
					c	953306	954691
	X	F19	2	1	a	142291	142733
					b	143010	144725
					c	144943	146303
					d	147596	148119
					e	159185	161580
	X	A1	2	1	a	685189	686479
					b	686479	690840
	XI	C4	2	1	a	578510	578572
					b	578510	580094
					c	585802	595841
	XII	C3	2	1	a	982166	983174
					b	983174	983987
					c	984623	986453
	XIII	A1	1	2	a	91520	91878
					b	94886	96820
	XV	H5	2	1	a	264404	267126
					b	267126	270077
	XVI	I8	2	1	a	816528	824722
					b	829572	830475
					c	830475	831138
48-96RW	I	A2	2	1	a	123831	124170
					b	135705	143669
	V	J22	1	2	a	72490	75719
					b	77288	78080
					c	78080	80291
					d	82754	82770
	VII	C1	1	2	a	447754	449630
					b	449784	450883
					c	450883	452289
	XII	M10	1	2	a	20354	21041
	XII	A2	1	2	a	543631	545557
					b	545846	548317
	XVI	C1	1	2	a	901548	907111
					b	907111	907693
					c	907693	908785
48-99RW	III	A1	1	2	a	96588	102347
					b	105034	106718
	IV	A1	2	1	a	317781	325063
					b	325063	327230
	V	H3	1	2	a	38068	41126
					b	41533	44506
					a	110211	111240
	VI	C4	2	1	b	111240	112196
					c	112196	112400
	XI	A2	2	1	a	375834	376573
					b	378813	383337
	XII	A2	2	1	a	539696	541653
					b	542508	543598
	XII	D2	2	1	a	743194	743753
					b	744198	745411
					c	746363	747364
In this table, we show the SGD coordinates for transitions of the UV-induced LOH events in the yen1 strains YYy71.28 and YYy71.48. In this table, the sector labels that begin with 28- and 48- indicate that the sectors are derived from YYy71.28 and YYy71.48, respectively.
