# Supplementary material for: Recombination between Homologous Chromosomes Induced by Unrepaired UV-Generated DNA Damage Requires Mus81p and Is Suppressed by Mms2p
Source: PLoS Genet. 2015 Mar 4;11(3):e1005026. doi: 10.1371/journal.pgen.1005026 (PMC4349867; doi:10.1371/journal.pgen.1005026)
Supplement: S9 Table — In this table, we show the patterns of LOH and aneuploidy in single colonies derived from irradiated cells in the following strains: YYy23.4 (rad14), YYy47.6 (rad14 mus81), YYy69.10 and YYy69.19 (rad14 mms2), and YYy83.8 and YYy83.14 (rad14 yen1). Each colony is represented by a double-width single line, with deletions and duplications shown as single-width and triple-width lines, respectively. (XLS) [file pgen.1005026.s014.xls]

## Sheet: Tables S9
Table S9. Classes of UV-induced LOH events (unselected throughout the genome) in single colonies resulting from treating G1-synchronized cells with a UV dose of 1 J/m2
Class																		Number of events	Number of events	Number of events	Number of events
																		rad14	rad14 mus81	rad14 mms2	rad14 yen1
Class a
		a		b
a1																		22	4	21	15
		a		b
a2																		19	8	34	13
		a		b		c
a3																		0	0	1	0
		a		b		c		d
a4																		3	0	2	1
		a		b		c		d
a5																		1	1	1	0
		a		b		c		d
a6																		0	0	2	0
		a		b		c		d
a7																		0	0	0	1
		a		b		c		d		e		f
a8																		1	0	0	0
Class b
		a
b1																		4	3	7	6
		b
b2																		5	2	8	3
		a
b3																		4	3	8	4
		a
b4																		4	7	8	6
		a		b
b5																		1	0	1	1
		a		b
b6																		0	0	1	0
		a		b		c
b7																		0	2	2	0
		a		b		c
b8																		0	0	2	0
		a		b		c
b9																		0	0	1	0
		a		b		c
b10																		3	0	1	0
		a		b		c
b11																		1	0	0	0
		a		b		c		d
b12																		0	0	1	0
		a		b		c		d		e
b13																		0	0	1	0
		a			b
b14																		1	0	2	0
			74 kb																	285kb in 10-c26
																				72 kb in 19-c9
		a			b
b15																		0	0	1	0
			104 kb
		a			b
b16																		0	0	1	0
			82 kb
		a			b		c		d
b17																		0	0	1	0
			156 kb
		a			b		c		d
b18																		1	0	0	0
			200 kb
		a			b		c		d
b19																		0	0	1	0
			97 kb
		a		b		c			d		e		f
b20																		0	0	1	0
							55 kb
		a			b		c		d		e		f
b21																		0	0	0	1
			144 kb
Class c
		a		b
c1																		0	0	1	0
		a		b
c2																		1	2	0	0
		a		b
c3																		0	1	0	0
Class d
		a
d1																		1	0	0	0
		a
d2																		2	0	0	0
		a
d3																		1	1	0	0
Class e
e1																		0	1	0	0
e2																		0	2	0	0
																		0	4	4	0
e3
																		0	2	2	1
e4
e5																		0	1	0	0
																		0	1	0	0
e6
		a		b		c		d
																		0	0	1	0
e7
			150 kb			225 kb
In this table, we show the patterns of LOH and aneuploidy in single colonies derived from irradiated cells in the following strains: YYy23.4 (rad14), YYy47.6 (rad14 mus81), YYy69.10 and YYy69.19 (rad14 mms2), and YYy83.8 and YYy83.14 (rad14 yen1). Each colony is represented by a double-width single line, with deletions and duplications shown as single-width and triple-width lines, respectively.
