# Supplementary material for: Recombination between Homologous Chromosomes Induced by Unrepaired UV-Generated DNA Damage Requires Mus81p and Is Suppressed by Mms2p
Source: PLoS Genet. 2015 Mar 4;11(3):e1005026. doi: 10.1371/journal.pgen.1005026 (PMC4349867; doi:10.1371/journal.pgen.1005026)
Supplement: S10 Table — In this table, we show the SGD coordinates for the single-colony LOH events in the rad14 strain YYy23.4. The leftmost column distinguishes the individual colonies (c1, c2, etc.). All 21 colonies examined had at least one LOH event. The Classes d2 and d3 highlighted in green have Ty elements at their breakpoints. Class d2 is a terminal deletion and Class d3 is a terminal duplication, both on chromosome XIII. The likely explanation of these chromosome aberrations is that a break occurred in a Ty element on the right arm of XIII (YMRCTy1–4) and all of the sequences located distal to this breakpoint were deleted. The Ty element at the broken end of the right arm then invaded a Ty element on the left arm (YMRWTy1–2) and copied the sequences located centromere-distal to this Ty element, creating the duplication. Such break-induced replication (BIR) events between Ty elements have been detected previously (McCulley and Petes, 2010). In the "Event class" column, the designations "CUP1 del" indicates that the colony had a decrease in the number of repeats in the CUP1 tandem array. "CUP1 del" is not depicted in S9 Table. (XLS) [file pgen.1005026.s015.xls]

## Sheet: Table S10
Table S10. SGD coordinates for transitions in single colonies resulting from a UV dose of 1 J/m2 in G1-synchronized rad14 cells.
Single colony	Chromosome	Event class	Transition label	Markers flanking transitions
				Left	Right
c1	IV	a1	a	1346232	1354259
			b	1354259	1365816
	VIII	b10	a	19020	26163
			b	31299	40245
			c	42224	43600
	X	a2	a	633860	636788
			b	639022	639094
	X	a1	a	656548	657691
			b	658075	659756
c2	III	d1	a	81890	95514
	III	d2	a	145720	152531
	XII	a1	a	255725	256514
			b	258257	259460
c3	V	b2	a	124754	125129
	VI	b1	a	28650	31472
	VII	a2	a	759626	773191
			b	775294	777922
	X	b10	a	134069	136607
			b	137201	137751
			c	140215	140633
c4	II	a1	a	126829	129244
			b	129781	130759
	XII	a1	a	148536	155968
			b	155968	161231
c5	V	a1	a	173389	174637
			b	178881	179472
	XIII	b1	a	110065	113563
c6	II	a2	a	140011	141181
			b	141181	142171
	IV	b2	a	15561	18870
	IV	a1	a	521609	525235
			b	525668	526102
	VII	b2	a	310618	315137
	XI	b4	a	548762	553368
	XV	a1	a	477066	481720
			b	482836	483740
	XVI	a1	a	79952	80461
			b	81987	84933
c7	XIV	b11	a	259187	263324
			b	263324	268741
			c	268741	294378
c8	II	a1	a	165659	166074
			b	173854	174748
	X	a2	a	402665	403949
			b	412895	414085
c9	X	a1	a	187767	188139
			b	191215	194392
c10	XIII	d3	a	195956	203092
	XIII	a2	a	271660	273255
			b	273255	280374
	XIII	d2	a	371928	378717
c11	VII	a1	a	355919	357326
			b	357832	360807
	XII	b4	a	447537	490725
	XV	a4	a	626060	628268
			b	630070	630675
			c	635885	638124
			d	642368	645033
c12	II	a2	a	552015	552665
			b	556838	556868
	XV	b3	a	918386	922940
c31	II	a1	a	420548	427526
			b	429180	430827
	II	c2	a	589376	589819
			b	589853	589877
	IV	a2	a	244267	246953
			b	251661	252737
	IV	a1	a	354877	356529
			b	356529	360199
	IV	a1	a	572804	574079
			b	586807	587919
	V	a2	a	397899	401993
			b	404226	407642
	V	b3	a	541955	547603
	XII	a2	a	513016	514729
			b	514969	517104
	XVI	b2	a	302812	304170
c32	IV	a1	a	1469944	1471442
			b	1477097	1479510
	X	a4	a	580646	581214
			b	581252	581408
			c	581408	582577
			d	588762	589853
	XII	b3	a	288603	289985
	XIII	a2	a	572089	574299
			b	574299	577755
	XV	a1	a	500653	501538
			b	501586	502578
c33	II	b2	a	102421	116691
	IV	a1	a	356529	360199
			b	377108	379541
	VII	a1	a	629831	634331
			b	634949	640424
	VIII	CUP1 del	a	211024	215271
			b	216113	216553
	IX	b1	a	310757	310860
	XII	b4	a	991118	992575
	XIII	b14	a	281229	282711
			b	356612	356911
	XVI	a2	a	495708	497126
			b	499374	501309
c34	IV	a5	a	1151782	1152929
			b	1152929	1152992
			c	1152992	1153949
			d	1153949	1156217
	V	a1	a	451700	451892
			b	451892	452240
	XI	a4	a	264842	269157
			b	269157	269729
			c	272380	274379
			d	276001	278701
c35	IV	a2	a	233059	233624
			b	240078	242127
	XI	a2	a	351979	354743
			b	371374	375834
	XII	a2	a	104666	110780
			b	127959	134483
	XIII	a2	a	51899	54652
			b	60949	64742
c36	VI	b4	a	264161	266197
c37	IV	a2	a	458195	469765
			b	471247	483323
	IV	a2	a	710357	710701
			b	712108	712804
	XIII	b5	a	64742	74620
			b	89848	91074
	XIII	a1	a	316395	317635
			b	325662	328853
	XIV	b18	a	64182	104597
			b	304683	306014
			c	306014	306297
			d	321406	323596
	XV	b3	a	1002306	1004852
c39	IV	a8	a	1017595	1028494
			b	1037190	1039370
			c	1040924	1044556
			d	1046711	1053213
			e	1058614	1065071
			f	1075942	1143034
	XI	b10	a	125646	127201
			b	131532	133462
			c	137237	145907
	XVI	a2	a	722835	724107
			b	725277	726309
c40	XII	a2	a	134483	141887
			b	143526	148536
	XIV	b1	a	47728	51028
	XVI	a1	a	124046	124838
			b	124838	125642
In this table, we show the SGD coordinates for the single-colony LOH events in the rad14 strain YYy23.4. The leftmost column distinguishes the individual colonies (c1, c2, etc.). All 21 colonies examined had at least one LOH event. The Classes d2 and d3 highlighted in green have Ty elements at their breakpoints. Class d2 is a terminal deletion and Class d3 is a terminal duplication, both on chrom…
