# Supplementary material for: Recombination between Homologous Chromosomes Induced by Unrepaired UV-Generated DNA Damage Requires Mus81p and Is Suppressed by Mms2p
Source: PLoS Genet. 2015 Mar 4;11(3):e1005026. doi: 10.1371/journal.pgen.1005026 (PMC4349867; doi:10.1371/journal.pgen.1005026)
Supplement: S11 Table — In this table, we show the SGD coordinates for the single-colony LOH events in the rad14 mus81 strain YYy47.6. Note that several of the colonies (for example, c50 and c51) had no LOH events. Most of the Class e events do not have SGD coordinates (marked NA) because they represent changes in chromosome number. (XLS) [file pgen.1005026.s016.xls]

## Sheet: Table S11
Table S11. SGD coordinates for transitions in single colonies resulting from a UV dose of 1 J/m2 in G1-synchronized rad14 mus81 cells.
Single colony	Chromosome	Event class	Transition label	Markers flanking transitions
				Left	Right
c1
c2
c4	VII	a2	a	467270	470492
			b	470522	471164
	IX	b4	a	418978	419405
	X	c2	a	67618	67823
			b	67823	68077
c5	III	d3	a	167707	175342
c6	II	b4	a	693567	700011
	III	e2	NA	NA	NA
c7
c8	IV	b4	a	1508563	1510362
	V	a5	a	235761	237468
			b	237468	238591
			c	240383	241746
			d	241786	242400
	VIII	a2	a	19020	26163
			b	42224	43600
	IX	e6	NA	NA	NA
c9	II	a2	a	657564	659958
			b	663394	663872
	XV	a2	a	438251	440736
			b	441476	442416
c10
c11	I	e2	NA	NA	NA
	XII	b4	a	447537	490725
	XIV	e1	NA	NA	NA
c12	VII	a2	a	657790	659968
			b	660241	663893
c13	I	b2	a	11096	11599
	V	e3	NA	NA	NA
	XII	e5	NA	NA	NA
c14	III	b3	a	216407	231841
	XI	a2	a	330243	331308
			b	331308	331734
	XVI	e4	NA	NA	NA
c15	II	e3	NA	NA	NA
	IV	b7	a	246953	248076
			b	254844	257489
			c	266041	266290
	V	e4	NA	NA	NA
c40	III	c3	a	133700	143332
			b	145720	152531
	XIII	c2	a	183803	190748
			b	195956	203092
c41	I	b1	a	56184	56860
c42	IV	b7	a	233624	233903
			b	235454	236062
			c	236277	237207
	IV	b3	a	1339571	1340268
	V	e3	NA	NA	NA
	XII	b3	a	165456	170393
	XV	a2	a	664722	671639
			b	679030	682949
c43	VII	e3	NA	NA	NA
	VIII	b1	a	19020	26163
	XI	b4	a	458747	466592
c44	X	a1	a	196619	206686
			b	206773	209797
	XII	b1	a	39569	40555
c45	XII	a1	a	200454	203402
			b	203402	214197
	XV	a1	a	711707	713981
			b	721908	723519
c46	II	a1	a	480305	481564
			b	481945	483925
	V	b2	a	101632	101807
	XII	b4	a	447537	490725
c47	IV	a2	a	122618	127681
			b	128902	130506
	XII	b4	a	447537	490725
c50
c51
In this table, we show the SGD coordinates for the single-colony LOH events in the rad14 mus81 strain YYy47.6. Note that several of the colonies (for example, c50 and c51) had no LOH events. Most of the Class e events do not have SGD coordinates (marked NA) because they represent changes in chromosome number.
