# Supplementary material for: Recombination between Homologous Chromosomes Induced by Unrepaired UV-Generated DNA Damage Requires Mus81p and Is Suppressed by Mms2p
Source: PLoS Genet. 2015 Mar 4;11(3):e1005026. doi: 10.1371/journal.pgen.1005026 (PMC4349867; doi:10.1371/journal.pgen.1005026)
Supplement: S12 Table — In this table, we show the SGD coordinates for LOH transitions in the rad14 mms2 strains YYy69.10 and YYy69.19. In the leftmost column, data derived from YYy69.10 are indicated with "10-" and those derived from YYy69.19 are indicated with "19-." The designations "CUP1 del" and "CUP1 amp" indicates that the colony had a decrease or increase in the number of repeats in the CUP1 tandem array. (XLS) [file pgen.1005026.s017.xls]

## Sheet: Table S12
Table S12. SGD coordinates for transitions in single colonies resulting from a UV dose of 1 J/m2 in G1-synchronized rad14 mms2 cells.
Single colony	Chromosome	Event class	Transition label	Markers flanking transitions
				Left	Right
10-c25	I	a1	a	119810	123063
			b	127399	135330
	II	a3	a	202286	203473
			b	203473	204985
			c	205881	209235
	IV	b3	a	1075942	1143478
	IX	e4	NA	NA	NA
10-c26	II	a2	a	644285	645365
			b	665438	672960
	VI	b4	a	262244	263202
	VIII	CUP1 amp	a	211024	215271
			b	216113	216553
	XII	b4	a	842316	844280
	XIII	a1	a	663890	664798
			b	678487	680386
	XVI	b14	a	182930	205896
			b	491356	493515
	XVI	b3	a	921645	926496
10-c27	III	b3	a	273351	287598
	V	a2	a	38068	41126
			b	41533	44506
	VI	a2	a	212097	226012
			b	226905	228484
	VII	a2	a	185614	185976
			b	197983	199684
	IX	b7	a	312832	313884
			b	315627	315720
			c	316338	318636
	X	b1	a	45910	46981
	XI	a4	a	158543	159916
			b	160792	162576
			c	162576	165356
			d	168399	169338
	XII	b8	a	312412	313519
			b	313519	321073
			c	323559	331220
	XIV	a5	a	398397	400778
			b	401881	402771
			c	403606	404985
			d	404985	405213
	XV	b1	a	75946	76972
	XV	a2	a	429959	430470
			b	435027	436479
	XV	a2	a	884580	885653
			b	885653	888110
10-c28	III	c1	a	145720	148679
			b	148679	152531
	V	a1	a	118137	119505
			b	125356	126243
	VII	a4	a	555534	557235
			b	559492	560550
			c	561426	561637
			d	561637	568585
	VII	a2	a	882689	884319
			b	902480	903208
	IX	a2	a	104950	108413
			b	108413	110547
	X	b2	a	410932	412715
	XII	b10	a	29073	29402
			b	38112	39450
			c	56768	57687
	XIII	a1	a	31142	35226
			b	40499	41039
	XIII	a1	a	606932	612380
			b	617644	618062
	XIV	b1	a	636553	639015
10-c29	II	a2	a	12498	13048
			b	14909	15713
	XII	b13	a	603355	606117
			b	608092	611242
			c	614220	623970
			d	623970	627764
			e	627764	623970
	XIV	b2	a	411657	412396
10-c35	IV	a2	a	424211	425021
			b	427981	428910
	V	a2	a	300724	307369
			b	324106	331961
	VI	a2	a	246868	250693
			b	250693	254024
	VII	a1	a	366314	367688
			b	418495	422024
	VIII	b9	a	99073	99510
			b	101004	101230
			c	102247	103029
	XIII	b2	a	64742	74620
	XIII	a2	a	271660	273255
			b	273255	280374
10-c36	IV	a6	a	755087	760133
			b	779421	780925
			c	786493	786925
			d	787635	788578
	IV	b3	a	1318903	1319266
	V	a1	a	428844	429450
			b	429807	430513
	VII	a2	a	919524	921999
			b	926456	927149
	VIII	CUP1 del	a	211024	215271
			b	216113	216553
	X	b5	a	418689	420586
			b	422878	423548
	X	a1	a	578206	580563
			b	581408	582577
	XI	b2	a	42010	42130
10-c37	IV	a2	a	866422	889108
			b	895029	909432
	IX	e4	NA	NA	NA
	XII	b4	a	415526	417945
	XIII	a2	a	292342	295330
			b	296414	303742
10-c38	II	a1	a	647404	653602
			b	670284	672960
	X	b2	a	271100	272173
	XII	a1	a	263268	264892
			b	265275	266728
	XIV	a1	a	138815	139570
			b	142011	143161
19-c5	III	b6	a	250237	250857
			b	260184	260184
	V	a2	a	117276	118129
			b	121397	124190
	IX	a2	a	375002	375919
			b	395011	396888
	XIII	a1	a	168710	176878
			b	209437	210646
	XIII	a2	a	628637	629231
			b	629256	630555
	XIV	a2	a	234905	247556
			b	247556	249907
19-c6	VI	b1	a	51591	53067
	VIII	b2	a	67614	70935
	VIII	a1	a	405293	406051
			b	411040	412698
	VIII	a2	a	457568	458658
			b	460783	462813
	X	a2	a	221710	222050
			b	225897	226648
19-c7	VI	b3	a	180526	185398
	VIII	a1	a	366128	368538
			b	372524	373423
	IX	b1	a	335540	337606
	XII	b3	a	914416	917679
	XV	b1	a	318124	322994
	XV	a2	a	356492	358587
			b	359055	359865
19-c8	IV	b3	a	762882	764830
	X	b1	a	254485	256939
	XI	a6	a	615689	618886
			b	620070	621106
			c	624549	625493
			d	625493	631657
	XIII	a2	a	828215	828505
			b	828914	829015
19-c9	IV	b12	a	456380	458195
			b	458195	469765
			c	471247	483323
			d	485657	495183
	VII	b8	a	863260	865492
			b	872239	874459
			c	874601	875489
	VIII	CUP1 amp	a	211024	211711
			b	216113	216553
	IX	a2	a	164460	164868
			b	168948	171263
	IX	a1	a	285889	291201
			b	291201	293193
	X	a2	a	418689	420586
			b	420586	421958
	X	a2	a	443638	448428
			b	449383	450049
	XII	b17	a	525400	527101
			b	683011	683395
			c	684158	684643
			d	696340	696852
	XII	b14	a	763730	764377
			b	836470	839641
	XV	a2	a	330811	331755
			b	331755	337958
19-c10	II	a1	a	526899	527831
			b	530079	532354
	IV	b4	a	955278	956942
	V	e3	NA	NA	NA
	VIII	a1	a	162878	163712
			b	164933	165123
	XIII	a2	a	508905	512111
			b	526835	531087
	XIV	a1	a	657600	665087
			b	665087	669716
	XVI	e3	NA	NA	NA
19-c11	III	b4	a	133700	143332
	IV	e3	NA	NA	NA
	X	a1	a	461676	462614
			b	464374	470633
	XIV	a1	a	353776	355221
			b	358509	359137
19-c12	I	a1	a	119339	119570
			b	127522	135330
	X	b16	a	441601	448428
			b	530059	530503
19-c13	IV	a2	a	992782	992897
			b	1005641	1009142
	VII	b7	a	32836	43381
			b	51519	52577
			c	52947	56188
	X	a2	a	450049	451740
			b	458544	459196
	XII	e7	a	447537	490725
			b	640474	665226
			c	890066	893936
			d	897352	897646
	XV	b4	a	747666	748037
	XVI	b2	a	69299	69724
	XVI	b20	a	211262	213826
			b	217051	218413
			c	219310	225488
			d	280583	282251
			e	282478	301431
			f	311429	314430
19-c14	I	b15	a	28705	31007
			b	135330	143812
	VII	a2	a	83819	84564
			b	90753	90960
	IX	b2	a	57761	58244
	XVI	b4	a	881737	882477
19-c15	IV	b4	a	788578	790202
19-c16	V	e3	NA	NA	NA
	VI	b3	a	212097	226012
	VII	a2	a	292830	296161
			b	306332	310202
	XVI	a2	a	222719	222944
			b	227389	227967
	XVI	b19	a	591355	624223
			b	721079	722064
			c	725068	725277
			d	726466	737204
In this table, we show the SGD coordinates for LOH transitions in the rad14 mms2 strains YYy69.10 and YYy69.19. In the leftmost column, data derived from YYy69.10 are indicated with "10-" and those derived from YYy69.19 are indicated with "19-." The designations "CUP1 del" and "CUP1 amp" indicates that the colony had a decrease or increase in the number of repeats in the CUP1 tandem array.
