# Supplementary material for: Recombination between Homologous Chromosomes Induced by Unrepaired UV-Generated DNA Damage Requires Mus81p and Is Suppressed by Mms2p
Source: PLoS Genet. 2015 Mar 4;11(3):e1005026. doi: 10.1371/journal.pgen.1005026 (PMC4349867; doi:10.1371/journal.pgen.1005026)
Supplement: S13 Table — In this table, we show the SGD coordinates for LOH transitions in the rad14 yen1 strains YYy83.8 and YYy83.14. In the leftmost column, data derived from YYy83.8 are indicated with "8-" and those derived from YYy83.14 are indicated with "14-." In the "Event class" column, the designations "CUP1 del" and "CUP1 amp" indicate that the colony had a decrease or increase in the number of repeats in the CUP1 tandem array. (XLS) [file pgen.1005026.s018.xls]

## Sheet: Table S13
Table S13. SGD coordinates for LOH transitions in single colonies resulting from the treatment of G1-synchronized rad14 yen1 cells with a UV dose of 1 J/m2.
Single colony	Chromosome	Event class	Transition label	Markers flanking transitions
				Left	Right
8-c1
8-c2	IV	b4	a	917449	920613
	IX	a1	a	306509	308155
			b	308371	310272
	XVI	a1	a	544593	545347
			b	553221	554393
8-c3	III	a2	a	64292	67656
			b	67656	67860
	VII	a1	a	866971	868341
			b	871783	874459
	XV	b4	a	825183	826197
	XVI	a1	a	81987	84933
			b	88426	89063
8-c4	I	b1	a	143669	143812
	VIII	CUP1 del	a	211024	215271
			b	216113	216553
	IX	a2	a	252337	256630
			b	258357	259688
	IX	a2	a	319195	321265
			b	325717	326397
8-c5	VII	b1	a	29349	32836
	VIII	CUP1 amp	a	211024	215271
			b	216113	216553
	X	a4	a	250311	251655
			b	252478	252942
			c	252942	253168
			d	254101	254485
	XII	b2	a	53562	54213
	XIII	b4	a	481521	485699
	XV	b3	a	981274	993099
8-c6	II	a1	a	163990	164818
			b	168721	169579
	III	a1	a	165017	167707
			b	167707	175342
	VII	a2	a	1040566	1040845
			b	1041181	1043237
8-c7	V	a2	a	514271	515810
			b	515810	517570
	VI	b1	a	133424	137575
	XIII	b4	a	557372	558614
8-c8	XV	a1	a	1024031	1031110
			b	1031428	1033345
8-c9	IX	a1	a	227449	229500
			b	237785	238996
	IX	a2	a	416612	417977
			b	420503	420773
	XIII	a2	a	542408	544566
			b	544566	547265
	XVI	a1	a	241971	243008
			b	247140	248110
8-c10
8-c11	I	b1	a	5752	6141
	XV	b2	a	50928	52007
14-c1	II	e4	NA	NA	NA
	IV	b21	a	1279018	1282224
			b	1426190	1428998
			c	1432817	1438183
			d	1438183	1441463
			e	1443817	1444966
			f	1449070	1450630
	VIII	CUP1 amp	a	211024	215271
			b	216113	216553
	XI	a7	a	331734	333390
			b	343601	343722
			c	343722	344045
			d	344367	346920
	XIII	a2	a	448764	450192
			b	453673	455528
	XV	b4	a	825183	826197
	XVI	b5	a	171020	172113
			b	173522	182914
14-c2	VII	b3	a	959493	961263
	XII	a2	a	193373	195514
			b	198627	200339
	XIV	a1	a	205197	206745
			b	206745	207118
	XV	a1	a	492180	493365
			b	506197	507784
14-c5
14-c6	IV	a1	a	361086	361683
			b	361699	367430
	IV	a2	a	570846	571428
			b	576244	579186
	VIII	a1	a	16312	17106
			b	19020	26163
14-c7	IV	b4	a	1017595	1028494
	XIII	b3	a	694234	697452
	XIV	b1	a	441361	446667
14-c8	II	a1	a	547118	548406
			b	550249	550828
	IV	b1	a	345183	346099
	IV	b3	a	1075942	1143034
	XIV		a	256829	259187
			b	259187	263324
	XVI	b2	a	462476	466312
14-c9	IV	a2	a	946882	948905
			b	950353	952255
	V	a1	a	476792	480030
			b	481251	483985
	XVI	a2	a	37343	37412
			b	53366	53852
	XVI	a2	a	453432	454229
			b	455940	460587
In this table, we show the SGD coordinates for LOH transitions in the rad14 yen1 strains YYy83.8 and YYy83.14. In the leftmost column, data derived from YYy83.8 are indicated with "8-" and those derived from YYy83.14 are indicated with "14-." In the "Event class" column, the designations "CUP1 del" and "CUP1 amp" indicate that the colony had a decrease or increase in the number of repeats in the …
