# Supplementary material for: Recombination between Homologous Chromosomes Induced by Unrepaired UV-Generated DNA Damage Requires Mus81p and Is Suppressed by Mms2p
Source: PLoS Genet. 2015 Mar 4;11(3):e1005026. doi: 10.1371/journal.pgen.1005026 (PMC4349867; doi:10.1371/journal.pgen.1005026)
Supplement: S15 Table — In this table, we show the starting and ending SGD coordinates used to analyze unselected LOH events in single colony isolates (S9–13 Table). As stated in S14 Table, regions within 10 kb of the telomere could not be examined because these regions are repeated in the genome. (XLS) [file pgen.1005026.s020.xls]

## Sheet: Table S15
Table S15. SGD coordinates of the regions of each chromosome that were examined by the SNP microarrays to analyze LOH events in single colonies of rad14, rad14 mus81 and rad14 mms2 and rad14 yen1 strains.
chrI	2813	218484
chrII	9817	800733
chrIII	16344	303398
chrIV	3578	1515295
chrV	7057	568119
chrVI	26582	266694
chrVII	9850	1068118
chrVIII	12854	519597
chrIX	25054	431451
chrX	24449	727014
chrXI	3024	658503
chrXII	17920	1058886
chrXIII	9817	917183
chrXIV	17320	758795
chrXV	12065	1063942
chrXVI	19454	942161
In this table, we show the starting and ending SGD coordinates used to analyze unselected LOH events in single colony isolates (Table S9-13). As stated in Table S14, regions within 10 kb of the telomere could not be examined because these regions are repeated in the genome.
