# Supplementary material for: Recombination between Homologous Chromosomes Induced by Unrepaired UV-Generated DNA Damage Requires Mus81p and Is Suppressed by Mms2p
Source: PLoS Genet. 2015 Mar 4;11(3):e1005026. doi: 10.1371/journal.pgen.1005026 (PMC4349867; doi:10.1371/journal.pgen.1005026)
Supplement: S16 Table — In this table, we compare the observed number of various types of genetic elements within the UV-induced gene conversion tracts for various genotypes with the expected number assuming a random distribution. The details of this analysis are described in S1 Text. The statistical significance of each comparison was determined using a chi-square test. The p values shown in the rightmost column are uncorrected p values. We applied the test of Hochberg and Benjamini (1990) to correct for multiple comparisons. The p values for comparisons involving elements that are significantly over-represented are highlighted in orange, and the p value for a comparison in which the element was under-represented is shown in green. The numbers and locations of tRNA genes, snoRNAs/snRNAs, retrotransposons, centromeres, ncRNA genes, ARS elements, and solo LTRs were determined using the YeastMine function in SGD. We corrected these numbers to exclude any elements that were in regions not included within the microarrays (S14 Table and S15 Table). References for other elements are: palindromes greater than 16 bp (Lisnic et al., 2005), G4 motifs (Capra et al., 2010), highly- and weakly-transcribed genes (Nagalakshmi et al., 2008), Rrm3p pause sites (Azvolinsky et al., 2009), regions with high levels of gamma-H2AX (Szilard et al., 2010), replication fork termination regions (Fachinetti et al., 2010), and regions with inefficient TT dimer repair (Teng et al., 2011). (XLS) [file pgen.1005026.s021.xls]

## Sheet: Table S16
Table S16. Analysis of over- or under-represented SGD-annotated genome elements, various DNA motifs, damage-related genome elements, and highly-/weakly-transcribed genes within UV-induced conversion tracts
Genetic element	Dataset	Total expected #	Observed # involved	Observed # not involved	Expected # involved	Expected # not involved	Uncorrected p-value
ncRNAs	WT sectors	260	6	254	2.49841	257.502	0.0260127
snoRNAs+snRNAs	WT sectors	1600	17	1583	15.3748	1584.63	0.677065
retrotransposons	WT sectors	960	5	955	9.22491	950.775	0.162185
tRNA genes	WT sectors	5360	33	5327	51.5057	5308.49	0.00956842
centromeres	WT sectors	300	0	300	2.88278	297.117	0.0879907
early/middle ARSs	WT sectors	2760	18	2742	26.5216	2733.48	0.0963689
late ARSs	WT sectors	1180	16	1164	11.339	1168.66	0.164258
solo LTRs	WT sectors	4260	24	4236	40.9355	4219.06	0.00781921
Palindromes	WT sectors	11260	94	11166	108.2	11151.8	0.170131
G4 quadruplex DNA	WT sectors	10580	95	10485	101.666	10478.3	0.506477
Highly-transcribed genes	WT sectors	6460	66	6394	62.076	6397.92	0.616751
Weakly-transcribed genes	WT sectors	6120	50	6070	58.8088	6061.19	0.248406
Rrm3p pause sites	WT sectors	2180	16	2164	20.9482	2159.05	0.277321
Gamma-H2AX peaks	WT sectors	12460	123	12337	119.732	12340.3	0.764071
TER sequences	WT sectors	1380	17	1363	13.2608	1366.74	0.302172
Inefficient T-T dimer repair	WT sectors	2760	23	2737	26.5216	2733.48	0.492001
ncRNAs	rad14 sectors	156	1	155	1.34441	154.656	0.765456
snoRNAs+snRNAs	rad14 sectors	960	6	954	8.27328	951.727	0.42733
retrotransposons	rad14 sectors	576	9	567	4.96397	571.036	0.068856
tRNA genes	rad14 sectors	3216	32	3184	27.7155	3188.28	0.413716
centromeres	rad14 sectors	180	1	179	1.55124	178.449	0.656674
early/middle ARSs	rad14 sectors	1656	11	1645	14.2714	1641.73	0.384452
late ARSs	rad14 sectors	708	8	700	6.10154	701.898	0.440175
solo LTRs	rad14 sectors	2556	28	2528	22.0276	2533.97	0.201236
Palindromes	rad14 sectors	6756	53	6703	58.2232	6697.78	0.491771
G4 quadruplex DNA	rad14 sectors	6348	60	6288	54.7071	6293.29	0.472319
Highly-transcribed genes	rad14 sectors	3876	31	3845	33.4034	3842.6	0.676208
Weakly-transcribed genes	rad14 sectors	3672	34	3638	31.6453	3640.35	0.674195
Rrm3p pause sites	rad14 sectors	1308	12	1296	11.2723	1296.73	0.827687
Gamma-H2AX peaks	rad14 sectors	7476	59	7417	64.4282	7411.57	0.497013
TER sequences	rad14 sectors	828	6	822	7.1357	820.864	0.66938
Inefficient T-T dimer repair	rad14 sectors	1656	11	1645	14.2714	1641.73	0.384452
ncRNAs	mus81 sectors	91	1	90	1.14177	89.8582	0.893784
snoRNAs+snRNAs	mus81 sectors	560	6	554	7.02628	552.974	0.696816
retrotransposons	mus81 sectors	336	7	329	4.21577	331.784	0.172375
tRNA genes	mus81 sectors	1876	21	1855	23.538	1852.46	0.598579
centromeres	mus81 sectors	105	0	105	1.31743	103.683	0.248065
early/middle ARSs	mus81 sectors	966	14	952	12.1203	953.88	0.5869
late ARSs	mus81 sectors	413	8	405	5.18188	407.818	0.212828
solo LTRs	mus81 sectors	1491	12	1479	18.7075	1472.29	0.118617
Palindromes	mus81 sectors	3941	23	3918	49.4474	3891.55	0.000153776
G4 quadruplex DNA	mus81 sectors	3703	65	3638	46.4613	3656.54	0.00620001
Highly-transcribed genes	mus81 sectors	2261	29	2232	28.3686	2232.63	0.905039
Weakly-transcribed genes	mus81 sectors	2142	22	2120	26.8755	2115.12	0.343935
Rrm3p pause sites	mus81 sectors	763	9	754	9.5733	753.427	0.852081
Gamma-H2AX peaks	mus81 sectors	4361	65	4296	54.7171	4306.28	0.161835
TER sequences	mus81 sectors	483	6	477	6.06016	476.94	0.980379
Inefficient T-T dimer repair	mus81 sectors	966	10	956	12.1203	953.88	0.539944
ncRNAs	yen1 sectors	169	1	168	1.5137	167.486	0.674915
snoRNAs+snRNAs	yen1 sectors	1040	9	1031	9.31506	1030.68	0.917413
retrotransposons	yen1 sectors	624	7	617	5.58903	618.411	0.548828
tRNA genes	yen1 sectors	3484	31	3453	31.2054	3452.79	0.970531
centromeres	yen1 sectors	195	3	192	1.74657	193.253	0.340739
early/middle ARSs	yen1 sectors	1794	24	1770	16.0685	1777.93	0.0468589
late ARSs	yen1 sectors	767	8	759	6.86985	760.13	0.664923
solo LTRs	yen1 sectors	2769	27	2742	24.8013	2744.2	0.657419
Palindromes	yen1 sectors	7319	61	7258	65.5547	7253.45	0.572016
G4 quadruplex DNA	yen1 sectors	6877	68	6809	61.5958	6815.4	0.412401
Highly-transcribed genes	yen1 sectors	4199	45	4154	37.6095	4161.39	0.226075
Weakly-transcribed genes	yen1 sectors	3978	23	3955	35.6301	3942.37	0.0335487
Rrm3p pause sites	yen1 sectors	1417	9	1408	12.6918	1404.31	0.297902
Gamma-H2AX peaks	yen1 sectors	8099	70	8029	72.541	8026.46	0.764416
TER sequences	yen1 sectors	897	13	884	8.03424	888.966	0.0784389
Inefficient T-T dimer repair	yen1 sectors	1794	18	1776	16.0685	1777.93	0.628369
ncRNAs	rad14 singles	294	2	292	1.03729	292.963	0.343677
snoRNAs+snRNAs	rad14 singles	1743	5	1738	6.14962	1736.85	0.642356
retrotransposons	rad14 singles	1008	5	1003	3.55641	1004.44	0.443175
tRNA genes	rad14 singles	5754	18	5736	20.3012	5733.7	0.608911
centromeres	rad14 singles	336	1	335	1.18547	334.815	0.864503
early/middle ARSs	rad14 singles	2961	9	2952	10.4469	2950.55	0.65382
late ARSs	rad14 singles	1239	5	1234	4.37142	1234.63	0.763281
solo LTRs	rad14 singles	4620	13	4607	16.3002	4603.7	0.412864
Palindromes	rad14 singles	11991	32	11959	42.3064	11948.7	0.112433
G4 quadruplex DNA	rad14 singles	11424	52	11372	40.306	11383.7	0.0650059
Highly-transcribed genes	rad14 singles	6930	23	6907	24.4503	6905.55	0.768894
Weakly-transcribed genes	rad14 singles	6552	11	6541	23.1167	6528.88	0.0115839
Rrm3p pause sites	rad14 singles	2352	10	2342	8.29829	2343.7	0.553998
Gamma-H2AX peaks	rad14 singles	13314	62	13252	46.9742	13267	0.0280766
TER sequences	rad14 singles	1491	9	1482	5.26052	1485.74	0.102407
Inefficient T-T dimer repair	rad14 singles	2982	9	2973	10.521	2971.48	0.638524
ncRNAs	rad14 mus81 singles	336	0	336	0.443412	335.557	0.505199
snoRNAs+snRNAs	rad14 mus81 singles	1992	2	1990	2.6288	1989.37	0.697956
retrotransposons	rad14 mus81 singles	1152	6	1146	1.52027	1150.48	0.000277318
tRNA genes	rad14 mus81 singles	6576	15	6561	8.67821	6567.32	0.0317621
centromeres	rad14 mus81 singles	384	0	384	0.506757	383.493	0.476255
early/middle ARSs	rad14 mus81 singles	3384	8	3376	4.4658	3379.53	0.0942265
late ARSs	rad14 mus81 singles	1416	1	1415	1.86867	1414.13	0.524856
solo LTRs	rad14 mus81 singles	5280	12	5268	6.96791	5273.03	0.0564448
Palindromes	rad14 mus81 singles	13704	17	13687	18.0849	13685.9	0.798508
G4 quadruplex DNA	rad14 mus81 singles	13056	40	13016	17.2297	13038.8	4.03575e-08
Highly-transcribed genes	rad14 mus81 singles	7920	7	7913	10.4519	7909.55	0.285329
Weakly-transcribed genes	rad14 mus81 singles	7488	8	7480	9.88176	7478.12	0.549166
Rrm3p pause sites	rad14 mus81 singles	2688	14	2674	3.5473	2684.45	2.80014e-08
Gamma-H2AX peaks	rad14 mus81 singles	15216	38	15178	20.0802	15195.9	6.29143e-05
TER sequences	rad14 mus81 singles	1704	1	1703	2.24873	1701.75	0.40469
Inefficient T-T dimer repair	rad14 mus81 singles	3408	11	3397	4.49747	3403.5	0.00215345
ncRNAs	rad14 mms2 singles	294	13	281	1.50971	292.49	6.87451e-21
snoRNAs+snRNAs	rad14 mms2 singles	1743	13	1730	8.95044	1734.05	0.174757
retrotransposons	rad14 mms2 singles	1008	6	1002	5.17616	1002.82	0.716572
tRNA genes	rad14 mms2 singles	5754	26	5728	29.5472	5724.45	0.512947
centromeres	rad14 mms2 singles	336	0	336	1.72539	334.275	0.187864
early/middle ARSs	rad14 mms2 singles	2961	15	2946	15.205	2945.8	0.957973
late ARSs	rad14 mms2 singles	1239	3	1236	6.36236	1232.64	0.181402
solo LTRs	rad14 mms2 singles	4620	25	4595	23.724	4596.28	0.792829
Palindromes	rad14 mms2 singles	11991	66	11925	61.5747	11929.4	0.571797
G4 quadruplex DNA	rad14 mms2 singles	11424	63	11361	58.6631	11365.3	0.570242
Highly-transcribed genes	rad14 mms2 singles	6930	33	6897	35.5861	6894.41	0.663832
Weakly-transcribed genes	rad14 mms2 singles	6552	33	6519	33.645	6518.35	0.91123
Rrm3p pause sites	rad14 mms2 singles	2352	11	2341	12.0777	2339.92	0.755876
Gamma-H2AX peaks	rad14 mms2 singles	13314	76	13238	68.3684	13245.6	0.354783
TER sequences	rad14 mms2 singles	1491	19	1472	7.6564	1483.34	3.95417e-05
Inefficient T-T dimer repair	rad14 mms2 singles	2982	25	2957	15.3128	2966.69	0.0130673
ncRNAs	rad14 yen1 singles	252	6	246	0.483636	251.516	2.02466e-15
snoRNAs+snRNAs	rad14 yen1 singles	1494	2	1492	2.86727	1491.13	0.608183
retrotransposons	rad14 yen1 singles	864	1	863	1.65818	862.342	0.608919
tRNA genes	rad14 yen1 singles	4932	6	4926	9.46544	4922.53	0.259544
centromeres	rad14 yen1 singles	288	0	288	0.552726	287.447	0.456774
early/middle ARSs	rad14 yen1 singles	2538	4	2534	4.8709	2533.13	0.692853
late ARSs	rad14 yen1 singles	1062	2	1060	2.03818	1059.96	0.978645
solo LTRs	rad14 yen1 singles	3960	6	3954	7.59999	3952.4	0.561284
Palindromes	rad14 yen1 singles	10278	15	10263	19.7254	10258.3	0.286881
G4 quadruplex DNA	rad14 yen1 singles	9792	16	9776	18.7927	9773.21	0.519036
Highly-transcribed genes	rad14 yen1 singles	5940	15	5925	11.4	5928.6	0.285855
Weakly-transcribed genes	rad14 yen1 singles	5616	12	5604	10.7782	5605.22	0.709501
Rrm3p pause sites	rad14 yen1 singles	2016	4	2012	3.86909	2012.13	0.946885
Gamma-H2AX peaks	rad14 yen1 singles	11412	29	11383	21.9018	11390.1	0.128966
TER sequences	rad14 yen1 singles	1278	1	1277	2.45272	1275.55	0.353155
Inefficient T-T dimer repair	rad14 yen1 singles	2556	2	2554	4.90545	2551.09	0.189156
In this table, we compare the observed number of various types of genetic elements within the UV-induced gene conversion tracts for various genotypes with the expected number assuming a random distribution. The details of this analysis are described in Supplemental Text S1. The statistical significance of each comparison was determined using a chi-square test. The p values shown in the rightmost …
