# Supplementary material for: Recombination between Homologous Chromosomes Induced by Unrepaired UV-Generated DNA Damage Requires Mus81p and Is Suppressed by Mms2p
Source: PLoS Genet. 2015 Mar 4;11(3):e1005026. doi: 10.1371/journal.pgen.1005026 (PMC4349867; doi:10.1371/journal.pgen.1005026)
Supplement: S17 Table — (XLS) [file pgen.1005026.s022.xls]

## Sheet: Table S17
Table S17. Strain genotypes and constructions
Strain name	Strain background	Genotype	Strain construction/reference
YYy125.2	W303-1A	MATa ade2-1 leu2-3,112 his3-11,15 can1-100 ura3-1 trp1-1 V9229::HYG V261553::LEU2 rad14::KANMX RAD5	RAD14 in the strain PSL2 (Lee et al., 2009) was replaced with KANMX by transformation with an RAD14::KANMX fragment generated by amplifying the plasmid pFA6-KanMX4 (Longtine et al., 1998) with primers RAD14::KanMX F2 (ACTAGAAAAAGAGTTT GGATCTTCGTAGTGAAGGTATCGAACGTAACGCT CGTACGCTGCAGGTCGAC) and RAD14::KanMX R2 (AACACCTTATTATGACTTTCTTGTTATATTCTTATATACATAACCAACAT ATCGATGAATTCGAGCTCG)
YYy126.2	YJM789	MATa ade2-1 ura3 can1::SUP4-o gal2 ho::hisG rad14::KANMX	RAD14 was replaced by KANMX in the strain PSL5 (Lee et al., 2009) as described above for YYy125.2.
YYy132.2	W303-1A	MATa leu2-3,112 his3-11,15 ura3-1 ade2-1 trp1-1 can1-100::NAT RAD5 IV1510386::KANMX-can1-100 rad14::HYG	RAD14 in the strain JSC12-1 (St. Charles and Petes, 2013) was replaced with HYG by transformation with a RAD14::HYG fragment generated by amplifying the plasmid pAG32 (Goldstein and McCusker, 1999) with primers RAD14::KanMX F2 and RAD14::KanMX R2.
YYy133.2	YJM789	MATa ade2-1 ura3 gal2 ho::hisG CAN1::NAT IV1510386::SUP4-o rad14::HYG	RAD14 in the strain JSC21-1 (St. Charles and Petes, 2013) was replaced with HYG as described above for YYy132.2.
YYy136	YJM789	MATa ade2-1 ura3 gal2 ho::hisG IV1510386::SUP4-o	Isogenic to PSL4 (Lee et al. 2009) with insertion of SUP4-o at IV1510386 as described in St. Charles and Petes, 2013.
YYy137.1	W303-1A	MATa leu2-3,112 his3-11,15 ura3-1 ade2-1 trp1-1 RAD5 mus81::NAT	MUS81 in the strain W1588-4c (isogenic with W303-1A; Zhao et al.,1998) was replaced with NAT by transformation with an MUS81::NAT fragment generated by amplifying the plasmid pAG25 (Goldstein and McCusker, 1999) with primers AMC036 and AMC037 (Casper et al., 2009).
YYy137.2	W303-1A	MATa leu2-3,112 his3-11,15 ura3-1 ade2-1 trp1-1 RAD5 mus81::NAT	Isogenic with YYy137.1 resulting from independent replacement of MUS81 with NAT in W1588-4c.
YYy138.1	YJM789	MATa ade2-1 ura3 gal2 ho::hisG IV1510386::SUP4-o mus81::NAT	MUS81 was replaced with NAT in the strain YYy136 as described above for YYy137.1
YYy138.2	YJM789	MATa ade2-1 ura3 gal2 ho::hisG IV1510386::SUP4-o mus81::NAT	Isogenic with YYy138.1 resulting from independent replacement of MUS81 with NAT in YYy136.
YYy139.4	W303-1A	MATa ade2-1 can1-100 ura3-1 leu2-3,112 his3-11,15 trp1-1 V9229::HYG V261553::LEU2 rad14::KANMX mus81::NAT RAD5	MUS81 was replaced with NAT in the strain YYy125.2 as described above for YYy137.1
YYy140.11	YJM789	MATa ade2-1 ura3 can1::SUP4-o gal2 ho::hisG rad14::KANMX mus81::NAT	MUS81 was replaced by NAT in the strain YYy126.2 as described above for YYy137.1.
YYy141.3	W303-1A	MATa ade2-1 can1-100 ura3-1 leu2-3,112 his3-11,15 trp1-1 V9229::HYG V261553::LEU2 mus81::NAT RAD5	MUS81 in the strain PSL2 (Lee et al., 2009) was replaced with NAT as described above for YYy137.1.
YYy142.7	YJM789	MATa ade2-1 ura3 can1::SUP4-o gal2 ho::hisG mus81::NAT	MUS81 was replaced by NAT in the strain PSL5 (Lee et al., 2009) as described above for YYy137.1.
YYy148.1	W303-1A	MATa ade2-1 can1-100 ura3-1 leu2-3,112 his3-11,15 trp1-1 V9229::HYG V261553::LEU2 yen1::KANMX RAD5	YEN1 in the strain PSL2 (Lee et al., 2009) was replaced with KANMX by transformation with an YEN1::KANMX fragment generated by amplifying the plasmid pFA6-KanMX4 (Longtine et al., 1998) with primers AMC197 and AMC198 (Casper et al., 2009).
YYy149.1	YJM789	MATa ade2-1 ura3 can1::SUP4-o gal2 ho::hisG yen1::KANMX	YEN1 was replaced by KANMX in the strain PSL5 (Lee et al., 2009) as described above for YYy148.1.
YYy150.1.	W303-1A	MATa leu2-3,112 his3-11,15 ura3-1 ade2-1 trp1-1 RAD5 yen1::KANMX	YEN1 was replaced by KANMX in the strain W1588-4c as described above for YYy148.1
YYy151.1	YJM789	MATa ade2-1 ura3 gal2 ho::hisG IV1510386::SUP4-o yen1::KANMX	YEN1 was replaced by KANMX in the strain YYy136 as described above for YYy148.1
YYy156.2	W303-1A	MATa ade2-1 can1-100 ura3-1 leu2-3,112 his3-11,15 trp1-1 V9229::HYG V261553::LEU2 rad14::KANMX mms2::NAT RAD5	MMS2 in the strain YYy125.2 was replaced with NAT by transformation with an MMS2::NAT fragment generated by amplifying the plasmid pAG25 (Goldstein and McCusker, 1999) with primers MMS2::HYG F (GAAATTCTTATTCTGTATATGCAACGTAGAAGAAAGCAGCGTTTACACAAAA CGTACGCTGCAGGTCGAC) and MMS2::HYG R (ATATGAGTGGCTTGGAATGCTG CAAATACTGTTTAGGAAAAAGTAGATAAATCGATGAATTCGAGCTCG)
YYy157.3	YJM789	MATa ade2-1 ura3 can1::SUP4-o gal2 ho::hisG rad14::KANMX mms2::NAT	MMS2 was replaced by NAT in the strain YYy126.2 as described above for YYy156.2.
YYy169.5	YJM789	MATa ade2-1 ura3 can1::SUP4-o gal2 ho::hisG rad14::KANMX yen1::NAT	YEN1 in the strain YYy126.2 was replaced with NAT by transformation with an YEN1::NAT fragment generated by amplifying the plasmid pAG25 (Goldstein and McCusker, 1999) with primers AMC197 and AMC198 (Casper et al., 2009).
YYy170.2	W303-1A	MATa ade2-1 can1-100 ura3-1 leu2-3,112 his3-11,15 trp1-1 V9229::HYG V261553::LEU2 rad14::KANMX yen1::NAT RAD5	YEN1 was replaced by NAT in the strain YYy125.2 as described above for YYy169.5
YYy501.1	YJM789	MATa ade2-1 ura3 trp1-1 gal2 ho::hisG can1::SUP4-o rad1::KANMX	RAD1 in the strain PSL5 (Lee et al., 2009) was replaced with KANMX by transformation with a RAD1::KANMX fragment generated by amplifying the plasmid pFA6-KanMX4 (Longtine et al., 1998) with primers AMC050 and AMC051 (Casper et al., 2009).
YYy502.1	W303-1A	MATa ade2-1 leu2-3,112 his3-11,15 can1-100 ura3-1 trp1-1 V9229::HYG V261553::LEU2 rad1::KANMX RAD5	RAD1 was replaced by KANMX in the strain PSL2 (Lee et al., 2009) as described above for YYy501.1
PG311	W303-1A X YJM789	MATa/MATa::NAT ade2-1/ade2-1 can1-100/can1::SUP4-o ura3-1/ura3 leu2-3,112/LEU2 his3-11,15/HIS3 trp1-1/TRP1 V9229::HYG/V9229 V261553::LEU2/V261663 GAL2/gal2	Lee et al., 2009
JSC25	W303-1A X YJM789	MATa/MATa::HYG ade2-1/ade2-1 can1-100::NAT/CAN1::NAT ura3-1/ura3 leu2-3,112/LEU2 his3-11,15/HIS3 trp1-1/TRP1 IV1510386::KANMX-can1-100/IV1510386::SUP4-o GAL2/gal2	St. Charles and Petes, 2013
YYy21.1	W303-1A X YJM789	MATa/MATa ade2-1/ade2-1 can1-100/can1::SUP4-o ura3-1/ura3 leu2-3,112/LEU2 his3-11,15/HIS3 trp1-1/TRP1 V9229::HYG/V9229 V261553::LEU2/V261663 GAL2/gal2 rad14::KANMX/rad14::KANMX	Diploid formed by cross between YYy125.2 and YYy126.2.
YYy23.4	W303-1A X YJM789	MATa/MATa::NAT ade2-1/ade2-1 can1-100/can1::SUP4-o ura3-1/ura3 leu2-3,112/LEU2 his3-11,15/HIS3 trp1-1/TRP1 V9229::HYG/V9229 V261553::LEU2/V261663 GAL2/gal2 rad14::KANMX/rad14::KANMX	Isogenic with YYy21.1 with replacement of MATa with NAT. The fragment to generate this replacement was obtained by amplifying the plasmid pAG25 (Goldstein and McCusker, 1999) with the primers MATALPHA NATF and MATALPHA NAT R (sequences of primers in Table S1 of Lee et al. 2009). By SNP-array analysis, this strain does not have pre-existing LOH events.
YYy33.1	W303-1A X YJM789	MATa/MATa ade2-1/ade2-1 can1-100::NAT/CAN1::NAT ura3-1/ura3 trp1-1/TRP1 IV1510386::KANMX-can1-100/IV1510386::SUP4-o leu2-3,112/LEU2 his3-11,15/HIS3 GAL2/gal2 rad14::HYG/rad14::HYG	Diploid formed by cross between YYy132.2 and YYy133.2.
YYy37.6	W303-1A X YJM789	MATa/MATa::URA3 ade2-1/ade2-1 can1-100::NAT/CAN1::NAT ura3-1/ura3 trp1-1/TRP1 IV1510386::KANMX-can1-100/IV1510386::SUP4-o leu2-3,112/LEU2 his3-11,15/HIS3 GAL2/gal2 rad14::HYG/rad14::HYG	YYy33.1 with replacement of MATa with URA3. A PCR fragment containing the MATa::URA3 sequences was generated by amplifying genomic sequences from the strain MAB35 (Barbera and Petes, 2006) with primers Malpha2/URA3F and Malpha1/URA3R (sequences in Supporting Table 2 of Barbera and Petes, 2006). By SNP-array analysis, this strain does not have pre-existing LOH events.
YYy37.8	W303-1A X YJM789	MATa/MATa::URA3 ade2-1/ade2-1 can1-100::NAT/CAN1::NAT ura3-1/ura3 trp1-1/TRP1 IV1510386::KANMX-can1-100/IV1510386::SUP4-o leu2-3,112/LEU2 his3-11,15/HIS3 GAL2/gal2 rad14::HYG/rad14::HYG	Isogenic with YYy37.6 resulting from independent replacement of MATa with URA3 in YYy33.1. By SNP-array analysis, this strain does not have pre-existing LOH events.
YYy39.1	W303-1A X YJM789	MATa/MATa ade2-1/ade2-1 can1-100/can1::SUP4-o ura3-1/ura3 leu2-3,112/LEU2 his3-11,15/HIS3 trp1-1/TRP1 V9229::HYG/V9229 V261553::LEU2/V261663 GAL2/gal2 rad14::KANMX/rad14::KANMX mus81::NAT/mus81::NAT	Diploid formed by cross between YYy139.4 and YYy140.11
YYy47.6	W303-1A X YJM789	MATa/MATa::URA3 ade2-1/ade2-1 can1-100/can1::SUP4-o ura3-1/ura3 leu2-3,112/LEU2 his3-11,15/HIS3 trp1-1/TRP1 V9229::HYG/V9229 V261553::LEU2/V261663 GAL2/gal2 rad14::KANMX/rad14::KANMX mus81::NAT/mus81::NAT	Isogenic with YYy39.1. MATa was replaced by URA3 in the strain YYy39.1 as described above for YYy37.6. By SNP-array analysis, this strain does not have pre-existing LOH events.
YYy41.3	W303-1A X YJM789	MATa/MATa ade2-1/ade2-1 can1-100/CAN1 ura3-1/ura3 trp1-1/TRP1 leu2-3,112/LEU2 his3-11,15/HIS3 IV1510386/IV1510386::SUP4-o GAL2/gal2 mus81::NAT/mus81::NAT	Diploid formed by cross between YYy137.1 and YYy138.1
YYy42.5	W303-1A X YJM789	MATa/MATa ade2-1/ade2-1 can1-100/CAN1 ura3-1/ura3 trp1-1/TRP1 IV1510386/IV1510386::SUP4-o leu2-3,112/LEU2 his3-11,15/HIS3 GAL2/gal2 mus81::NAT/mus81::NAT	Diploid formed by cross between YYy137.2 and YYy138.2
YYy45.2	W303-1A X YJM789	MATa/MATa::HYG ade2-1/ade2-1 can1-100/CAN1 ura3-1/ura3 trp1-1/TRP1 IV1510386/IV1510386::SUP4-o leu2-3,112/LEU2 his3-11,15/HIS3 GAL2/gal2 mus81::NAT/mus81::NAT	Isogenic with YYy41.3 with replacement of MATa with HYG. The fragment to generate this replacement was obtained by amplifying the plasmid pAG32 (Goldstein and McCusker, 1999) with the primers MATALPHA NAT F and MATALPHA NAT R (sequences of primers in Table S1 of Lee et al., 2009). By SNP-array analysis, this strain does not have pre-existing LOH events.
YYy46.1	W303-1A X YJM789	MATa/MATa::HYG ade2-1/ade2-1 can1-100/CAN1 ura3-1/ura3 trp1-1/TRP1 IV1510386/IV1510386::SUP4-o leu2-3,112/LEU2 his3-11,15/HIS3 GAL2/gal2 mus81::NAT/mus81::NAT	Isogenic with YYy45.2. MATa was replaced by HYG in the strain YYy42.5 as described above for YYy45.2. By SNP-array analysis, this strain does not have pre-existing LOH events.
YYy65.1	W303-1A X YJM789	MATa/MATa ade2-1/ade2-1 can1-100/can1::SUP4-o ura3-1/ura3 leu2-3,112/LEU2 his3-11,15/HIS3 trp1-1/TRP1 V9229::HYG/V9229 V261553::LEU2/V261663 GAL2/gal2 rad14::KANMX/rad14::KANMX mms2::NAT/mms2::NAT	Diploid formed by cross between YYy156.2 and YYy157.3
YYy69.10	W303-1A X YJM789	MATa/MATa::URA3 ade2-1/ade2-1 can1-100/can1::SUP4-o ura3-1/ura3 trp1-1/TRP1 leu2-3,112/LEU2 his3-11,15/HIS3 V9229::HYG/V9229 V261553::LEU2/V261663 GAL2/gal2 rad14::KANMX/rad14::KANMX mms2::NAT/mms2::NAT	Isogenic with YYy65.1. MATa was replaced by URA3 in the strain YYy65.1 as described above for the construction of YYy37.6. By SNP-array analysis, this strain does not have pre-existing LOH events.
YYy69.19	W303-1A X YJM789	MATa/MATa::URA3 ade2-1/ade2-1 can1-100/can1::SUP4-o ura3-1/ura3 trp1-1/TRP1 leu2-3,112/LEU2 his3-11,15/HIS3 V9229::HYG/V9229 V261553::LEU2/V261663 GAL2/gal2 rad14::KANMX/rad14::KANMX mms2::NAT/mms2::NAT	Isogenic with YYy69.10 resulting from independent replacement of MATa with URA3 in YYy65.1.By SNP-array analysis, this strain has an interstitial LOH on chromosome VIII from 431935 to 433321
YYy43.1	W303-1A X YJM789	MATa/MATa ade2-1/ade2-1 can1-100/can1::SUP4-o ura3-1/ura3 leu2-3,112/LEU2 his3-11,15/HIS3 trp1-1/TRP1 V9229::HYG/V9229 V261553::LEU2/V261663 GAL2/gal2 mus81::NAT/mus81::NAT	Diploid formed by cross between141.3 and YYy142.7.
YYy76.14	W303-1A X YJM789	MATa/MATa::KANMX ade2-1/ade2-1 can1-100/can1::SUP4-o ura3-1/ura3 trp1-1/TRP1 leu2-3,112/LEU2 his3-11,15/HIS3 V9229::HYG/V9229 V261553::LEU2/V261663 GAL2/gal2 mus81::NAT/mus81::NAT	Isogenic with YYy43.1 with replacement of MATa with KANMX. The fragment to generate this replacement was obtained by amplifying the plasmid pFA6-KanMX4 (Longtine et al., 1998) with the primers MATALPHA NATF and MATALPHA NAT R (sequences of primers in Table S1 of Lee et al., 2009). By SNP-array analysis, this strain does not have pre-existing LOH events.
YYy56.1	W303-1A X YJM789	MATa/MATa ade2-1/ade2-1 can1-100/can1::SUP4-o ura3-1/ura3 leu2-3,112/LEU2 his3-11,15/HIS3 trp1-1/TRP1 V9229::HYG/V9229 V261553::LEU2/V261663 GAL2/gal2 yen1::KANMX/yen1::KANMX	Diploid formed by cross between148.1 and YYy149.1.
YYy71.28	W303-1A X YJM789	MATa/MATa::NAT ade2-1/ade2-1 can1-100/can1::SUP4-o ura3-1/ura3 trp1-1/TRP1 leu2-3,112/LEU2 his3-11,15/HIS3 V9229::HYG/V9229 V261553::LEU2/V261663 GAL2/gal2 yen1::KANMX/yen1::KANMX	Isogenic with YYy56.1. MATa was replaced by NAT in the strain YYy56.1 as described above for YYy23.4. By SNP-array analysis, this strain does not have pre-existing LOH events.
YYy71.48	W303-1A X YJM789	MATa/MATa::NAT ade2-1/ade2-1 can1-100/can1::SUP4-o ura3-1/ura3 trp1-1/TRP1 leu2-3,112/LEU2 his3-11,15/HIS3 V9229::HYG/V9229 V261553::LEU2/V261663 GAL2/gal2 yen1::KANMX/yen1::KANMX	Isogenic with YYy71.28, resulting from independent replacement of MATa with NAT in YYy56.1.By SNP-array analysis, this strain does not have pre-existing LOH events.
YYy58.1	W303-1A X YJM789	MATa/MATa ade2-1/ade2-1 can1-100/CAN1 ura3-1/ura3 trp1-1/TRP1 IV1510386/IV1510386::SUP4-o leu2-3,112/LEU2 his3-11,15/HIS3 GAL2/gal2 RAD5/RAD5 yen1::KANMX/yen1::KANMX	Diploid formed by cross between YYy150.1 and YYy151.1
YYy72.22	W303-1A X YJM789	MATa/MATa::HYG ade2-1/ade2-1 can1-100/CAN1 ura3-1/ura3 trp1-1/TRP1 IV1510386/IV1510386::SUP4-o leu2-3,112/LEU2 his3-11,15/HIS3 GAL2/gal2 RAD5/RAD5 yen1::KANMX/yen1::KANMX	Isogenic with YYy58.1. MATa was replaced by HYG in the strain YYy58.1 as described above for YYy45.2. By SNP-array analysis, this strain does not have pre-existing LOH events.
YYy72.41	W303-1A X YJM789	MATa/MATa::HYG ade2-1/ade2-1 can1-100/CAN1 ura3-1/ura3 trp1-1/TRP1 IV1510386/IV1510386::SUP4-o leu2-3,112/LEU2 his3-11,15/HIS3 GAL2/gal2 RAD5/RAD5 yen1::KANMX/yen1::KANMX	Isogenic with YYy72.22, resulting from independent replacement of MATa with HYG in YYy58.1. By SNP-array analysis, this strain does not have pre-existing LOH events.
YYy80.1	W303-1A X YJM789	MATa/MATa ade2-1/ade2-1 can1-100/can1::SUP4-o ura3-1/ura3 trp1-1/TRP1 V9229::HYG/V9229 V261553::LEU2/V261663 GAL2/gal2 leu2-3,112/LEU2 his3-11,15/HIS3 rad14::KANMX/rad14::KANMX yen1::NAT/yen1::NAT	Diploid formed by cross between YYy169.5 and YYy170.2
YYy83.8	W303-1A X YJM789	MATa/MATa::URA3 ade2-1/ade2-1 can1-100/can1::SUP4-o ura3-1/ura3 trp1-1/TRP1 leu2-3,112/LEU2 his3-11,15/HIS3 V9229::HYG/V9229 V261553::LEU2/V261663 GAL2/gal2 rad14::KANMX/rad14::KANMX yen1::NAT/yen1::NAT	Isogenic with YYy80.1. MATa was replaced by URA3 in the strain YYy80.1 as described above for the construction of YYy37.6. By SNP-array analysis, this strain does not have pre-existing LOH events.
YYy83.14	W303-1A X YJM789	MATa/MATa::URA3 ade2-1/ade2-1 can1-100/can1::SUP4-o ura3-1/ura3 trp1-1/TRP1 leu2-3,112/LEU2 his3-11,15/HIS3 V9229::HYG/V9229 V261553::LEU2/V261663 GAL2/gal2 rad14::KANMX/rad14::KANMX yen1::NAT/yen1::NAT	Isogenic with YYy83.8, resulting from independent replacement of MATa with URA3 in YYy80.1.By SNP-array analysis, this strain has an interstitial LOH on chromosome XIV for SNP 153699.
YYy321.2	W303-1A X YJM789	MATa/MATa ade2-1/ade2-1 can1-100/can1::SUP4-o ura3-1/ura3 leu2-3,112/LEU2 his3-11,15/HIS3 trp1-1/TRP1 V9229::HYG/V9229 V261553::LEU2/V261663 GAL2/gal2 rad1::KANMX/rad1::KANMX	Diploid formed by cross between YYy501.1 and YYy502.1.
YYy327.1	W303-1A X YJM789	MATa/MATa::URA3 ade2-1/ade2-1 can1-100/can1::SUP4-o ura3-1/ura3 trp1-1/TRP1 leu2-3,112/LEU2 his3-11,15/HIS3 V9229::HYG/V9229 V261553::LEU2/V261663 GAL2/gal2 rad1::KANMX/rad1::KANMX	Isogenic derivative of YYy321.2 in which the MATa locus was replaced by NAT as described for the construction of YYy23.4. By SNP microarray analysis, this strains has no LOH events.
